# Supplementary material for: IGF1R-phosphorylated PYCR1 facilitates ELK4 transcriptional activity and sustains tumor growth under hypoxia
Source: Nat Commun. 2023 Sep 30;14:6117. doi: 10.1038/s41467-023-41658-z (PMC10542766; doi:10.1038/s41467-023-41658-z)
Supplement: Supplementary file 3 — Supplementary Data 1 [file 41467_2023_41658_MOESM3_ESM.xlsx]

## Sheet: upregulation
Gene_id	Gene name	Gene description	FC(A4/A1)	Log2FC(A4/A1)	Pvalue	Padjust	Significant	Regulate	A1_1	A1_2	A1_3	A4_1	A4_2	A4_3	A1	A4
ENSG00000281181		novel transcript, similar to YY1 associated myogenesis RNA 1 YAM1	4.34765	2.12024	7.32527e-274	4.4438e-269	yes	up	57.73	90.26	84.84	229.17	244.71	530.45	77.61	334.777
ENSG00000059804	SLC2A3	solute carrier family 2 member 3 [Source:HGNC Symbol;Acc:HGNC:11007]	3.40687	1.76845	6.43017e-273	1.9504e-268	yes	up	59.39	57.18	56.09	212.31	193.11	197.1	57.5533	200.84
ENSG00000280800		novel transcript, similar to YY1 associated myogenesis RNA 1 YAM1	4.28393	2.09894	5.50063e-270	1.1123e-265	yes	up	57.73	92.26	84.84	230.21	245.93	531.11	78.2767	335.75
ENSG00000280614		novel transcript, similar to YY1 associated myogenesis RNA 1 YAM1	4.22205	2.07794	2.08495e-266	3.16204e-262	yes	up	60.28	90.81	87.04	232.21	246.75	533.77	79.3767	337.577
ENSG00000243509	TNFRSF6B	TNF receptor superfamily member 6b [Source:HGNC Symbol;Acc:HGNC:11921]	4.48183	2.16409	1.32744e-184	1.61056e-180	yes	up	19.66	25.06	20.05	89.61	98.97	103.79	21.59	97.4567
ENSG00000072274	TFRC	transferrin receptor [Source:HGNC Symbol;Acc:HGNC:11763]	2.44408	1.28929	2.48088e-152	2.50834e-148	yes	up	66.21	70.26	65.46	163.9	144.9	152.49	67.31	153.763
ENSG00000196154	S100A4	S100 calcium binding protein A4 [Source:HGNC Symbol;Acc:HGNC:10494]	2.81053	1.49084	1.03575e-126	8.97612e-123	yes	up	200.83	207.24	211.77	549.52	551.2	536.77	206.613	545.83
ENSG00000158825	CDA	cytidine deaminase [Source:HGNC Symbol;Acc:HGNC:1712]	3.16846	1.66378	1.59288e-124	1.20788e-120	yes	up	52.68	51.43	47.47	153.82	156.15	165.49	50.5267	158.487
ENSG00000132470	ITGB4	integrin subunit beta 4 [Source:HGNC Symbol;Acc:HGNC:6158]	2.11103	1.07795	1.71467e-119	1.15576e-115	yes	up	155	137.68	145.82	316.16	325.99	306.63	146.167	316.26
ENSG00000117394	SLC2A1	solute carrier family 2 member 1 [Source:HGNC Symbol;Acc:HGNC:11005]	2.01264	1.00909	5.03689e-114	2.7778e-110	yes	up	437.88	411.78	426.87	907.01	959.21	969.04	425.51	945.087
ENSG00000186832	KRT16	keratin 16 [Source:HGNC Symbol;Acc:HGNC:6423]	7.49925	2.90675	7.50134e-113	3.50047e-109	yes	up	2.39	3.09	2.89	20.8	19.84	20.07	2.79	20.2367
ENSG00000131746	TNS4	tensin 4 [Source:HGNC Symbol;Acc:HGNC:24352]	2.64494	1.40323	1.36351e-105	5.90827e-102	yes	up	11.78	10.39	10.68	31.04	31	28.8	10.95	30.28
ENSG00000184254	ALDH1A3	aldehyde dehydrogenase 1 family member A3 [Source:HGNC Symbol;Acc:HGNC:409]	2.33348	1.22248	3.69012e-102	1.39911e-98	yes	up	27.06	26.64	25.29	65.17	61.26	61.42	26.33	62.6167
ENSG00000128510	CPA4	carboxypeptidase A4 [Source:HGNC Symbol;Acc:HGNC:15740]	2.64962	1.40578	2.27535e-100	7.26484e-97	yes	up	23.68	18.85	21	50.51	51.82	45.64	21.1767	49.3233
ENSG00000119125	GDA	guanine deaminase [Source:HGNC Symbol;Acc:HGNC:4212]	2.24392	1.16602	1.57929e-95	4.79031e-92	yes	up	23.88	22.07	22.35	50.64	51.69	44.67	22.7667	49
ENSG00000129521	EGLN3	egl-9 family hypoxia inducible factor 3 [Source:HGNC Symbol;Acc:HGNC:14661]	2.76667	1.46815	4.49352e-93	1.23907e-89	yes	up	13.29	11.96	13.16	35.51	35.51	37.12	12.8033	36.0467
ENSG00000128965	CHAC1	ChaC glutathione specific gamma-glutamylcyclotransferase 1 [Source:HGNC Symbol;Acc:HGNC:28680]	2.61416	1.38635	1.2854e-89	3.39032e-86	yes	up	27.5	24.15	26.25	65.86	66.9	73.1	25.9667	68.62
ENSG00000189334	S100A14	S100 calcium binding protein A14 [Source:HGNC Symbol;Acc:HGNC:18901]	3.76712	1.91346	1.15466e-66	2.18896e-63	yes	up	7.8	8.78	12.33	33.77	34.75	34.8	9.63667	34.44
ENSG00000163435	ELF3	E74 like ETS transcription factor 3 [Source:HGNC Symbol;Acc:HGNC:3318]	3.03287	1.60068	2.95551e-66	5.43313e-63	yes	up	4.92	7.36	8.48	16.27	19.58	20.52	6.92	18.79
ENSG00000053747	LAMA3	laminin subunit alpha 3 [Source:HGNC Symbol;Acc:HGNC:6483]	2.79319	1.48191	1.62775e-63	2.6688e-60	yes	up	3.05	2.63	2.67	8.52	10.41	7.64	2.78333	8.85667
ENSG00000167779	IGFBP6	insulin like growth factor binding protein 6 [Source:HGNC Symbol;Acc:HGNC:5475]	2.41577	1.27248	1.67723e-63	2.67757e-60	yes	up	36.23	35.74	36.39	83.29	87	94.19	36.12	88.16
ENSG00000169247	SH3TC2	SH3 domain and tetratricopeptide repeats 2 [Source:HGNC Symbol;Acc:HGNC:29427]	4.01591	2.00573	7.1539e-59	1.00927e-55	yes	up	1.11	1.15	0.74	5.33	2.88	4.63	1	4.28
ENSG00000146674	IGFBP3	insulin like growth factor binding protein 3 [Source:HGNC Symbol;Acc:HGNC:5472]	6.92285	2.79137	1.77945e-58	2.45337e-55	yes	up	1.05	0.84	0.84	6.9	5.37	5.45	0.91	5.90667
ENSG00000121966	CXCR4	C-X-C motif chemokine receptor 4 [Source:HGNC Symbol;Acc:HGNC:2561]	3.92216	1.97165	8.14529e-58	1.09806e-54	yes	up	4.79	3.26	3.78	15.19	16.97	14.47	3.94333	15.5433
ENSG00000125731	SH2D3A	SH2 domain containing 3A [Source:HGNC Symbol;Acc:HGNC:16885]	2.11687	1.08193	1.24659e-57	1.64398e-54	yes	up	22.32	20.33	19.87	44.97	43.2	45.31	20.84	44.4933
ENSG00000124104	SNX21	sorting nexin family member 21 [Source:HGNC Symbol;Acc:HGNC:16154]	2.08445	1.05966	3.07981e-57	3.97518e-54	yes	up	19.35	17.4	19.5	34.31	36.42	39.67	18.75	36.8
ENSG00000002587	HS3ST1	heparan sulfate-glucosamine 3-sulfotransferase 1 [Source:HGNC Symbol;Acc:HGNC:5194]	2.18199	1.12564	1.36677e-56	1.72737e-53	yes	up	8.79	8.32	7.1	16.48	18.18	18.1	8.07	17.5867
ENSG00000177494	ZBED2	zinc finger BED-type containing 2 [Source:HGNC Symbol;Acc:HGNC:20710]	4.99828	2.32143	5.54992e-55	6.23482e-52	yes	up	1.52	1.42	1.77	7.84	8.71	7.49	1.57	8.01333
ENSG00000257529	RPL36A-HNRNPH2	RPL36A-HNRNPH2 readthrough [Source:HGNC Symbol;Acc:HGNC:48349]	2.10045	1.0707	2.35022e-54	2.45817e-51	yes	up	54.58	120.55	90.79	147.65	284.92	254.79	88.64	229.12
ENSG00000258077		novel transcript	2.4832	1.3122	2.46057e-54	2.52996e-51	yes	up	7.17	6.49	5.35	17.08	18.21	18.29	6.33667	17.86
ENSG00000107159	CA9	carbonic anhydrase 9 [Source:HGNC Symbol;Acc:HGNC:1383]	3.45178	1.78734	9.21051e-54	9.15978e-51	yes	up	6.62	7.01	4.57	20.57	20.22	21.59	6.06667	20.7933
ENSG00000124466	LYPD3	LY6/PLAUR domain containing 3 [Source:HGNC Symbol;Acc:HGNC:24880]	2.30495	1.20474	3.03139e-53	2.87338e-50	yes	up	16.95	18.18	16.12	36.24	38.25	42.41	17.0833	38.9667
ENSG00000161642	ZNF385A	zinc finger protein 385A [Source:HGNC Symbol;Acc:HGNC:17521]	2.13897	1.09692	7.43012e-51	6.53247e-48	yes	up	17.47	19.39	14.71	37.21	36.33	36.29	17.19	36.61
ENSG00000119986	AVPI1	arginine vasopressin induced 1 [Source:HGNC Symbol;Acc:HGNC:30898]	2.04904	1.03495	6.36732e-49	4.95215e-46	yes	up	29.67	30.8	32.11	61.95	63.87	65.9	30.86	63.9067
ENSG00000198959	TGM2	transglutaminase 2 [Source:HGNC Symbol;Acc:HGNC:11778]	2.14695	1.10229	6.21792e-46	4.23824e-43	yes	up	6.07	5.76	6.35	13.55	13.4	12.52	6.06	13.1567
ENSG00000197249	SERPINA1	serpin family A member 1 [Source:HGNC Symbol;Acc:HGNC:8941]	2.75111	1.46001	5.36816e-45	3.42793e-42	yes	up	6.93	5.79	6.68	16.27	17.97	17.33	6.46667	17.19
ENSG00000172137	CALB2	calbindin 2 [Source:HGNC Symbol;Acc:HGNC:1435]	5.27979	2.40048	5.54916e-43	3.30033e-40	yes	up	1.41	2.09	1.88	11.26	8.66	9.64	1.79333	9.85333
ENSG00000140044	JDP2	Jun dimerization protein 2 [Source:HGNC Symbol;Acc:HGNC:17546]	2.01501	1.01079	6.60324e-43	3.88912e-40	yes	up	16.9	24.5	19.29	42.33	42.52	44.72	20.23	43.19
ENSG00000176438	SYNE3	spectrin repeat containing nuclear envelope family member 3 [Source:HGNC Symbol;Acc:HGNC:19861]	2.05272	1.03753	1.0728e-42	6.13966e-40	yes	up	2.34	1.94	1.96	4.56	4.15	4.29	2.08	4.33333
ENSG00000105219	CCNP	cyclin P [Source:HGNC Symbol;Acc:HGNC:25805]	2.69556	1.43059	7.12459e-41	3.89375e-38	yes	up	9.46	8.31	8.14	24.06	25.31	25.04	8.63667	24.8033
ENSG00000065618	COL17A1	collagen type XVII alpha 1 chain [Source:HGNC Symbol;Acc:HGNC:2194]	6.52555	2.7061	1.56338e-38	7.52707e-36	yes	up	1.02	1.03	0.63	3.97	2.56	4.31	0.893333	3.61333
ENSG00000179913	B3GNT3	UDP-GlcNAc:betaGal beta-1,3-N-acetylglucosaminyltransferase 3 [Source:HGNC Symbol;Acc:HGNC:13528]	2.40819	1.26795	2.08078e-38	9.93922e-36	yes	up	4.97	5.48	5.39	12.07	13.84	12.12	5.28	12.6767
ENSG00000138316	ADAMTS14	ADAM metallopeptidase with thrombospondin type 1 motif 14 [Source:HGNC Symbol;Acc:HGNC:14899]	2.36256	1.24035	3.29227e-37	1.43685e-34	yes	up	1.95	1.99	1.78	4.61	4.46	4.48	1.90667	4.51667
ENSG00000117586	TNFSF4	TNF superfamily member 4 [Source:HGNC Symbol;Acc:HGNC:11934]	2.15829	1.10989	7.20267e-36	2.85584e-33	yes	up	5.5	5.7	5.42	14.71	11.83	13.25	5.54	13.2633
ENSG00000154102	C16orf74	chromosome 16 open reading frame 74 [Source:HGNC Symbol;Acc:HGNC:23362]	2.70724	1.43682	2.29521e-32	7.65036e-30	yes	up	10.35	11.67	9.88	35.52	25.95	29.27	10.6333	30.2467
ENSG00000167767	KRT80	keratin 80 [Source:HGNC Symbol;Acc:HGNC:27056]	2.04309	1.03076	3.38206e-31	1.05757e-28	yes	up	5.09	4.94	4.34	10.6	9.75	9.64	4.79	9.99667
ENSG00000113578	FGF1	fibroblast growth factor 1 [Source:HGNC Symbol;Acc:HGNC:3665]	2.98712	1.57875	5.74137e-30	1.71574e-27	yes	up	1.98	1.89	1.96	7.89	7.57	13.42	1.94333	9.62667
ENSG00000092929	UNC13D	unc-13 homolog D [Source:HGNC Symbol;Acc:HGNC:23147]	2.26718	1.1809	8.19993e-30	2.39154e-27	yes	up	3.29	2.82	3.47	9.31	7.74	8.63	3.19333	8.56
ENSG00000119514	GALNT12	polypeptide N-acetylgalactosaminyltransferase 12 [Source:HGNC Symbol;Acc:HGNC:19877]	2.03994	1.02853	3.51106e-29	9.90673e-27	yes	up	7.49	6.68	6.65	15.81	13.16	12.9	6.94	13.9567
ENSG00000125637	PSD4	pleckstrin and Sec7 domain containing 4 [Source:HGNC Symbol;Acc:HGNC:19096]	2.00933	1.00671	2.42659e-28	6.57172e-26	yes	up	4.47	4.29	4.31	11.39	12.34	12.22	4.35667	11.9833
ENSG00000187957	DNER	delta/notch like EGF repeat containing [Source:HGNC Symbol;Acc:HGNC:24456]	2.64536	1.40346	3.62328e-28	9.55664e-26	yes	up	2.37	2.42	1.86	6.85	6.22	6.77	2.21667	6.61333
ENSG00000171914	TLN2	talin 2 [Source:HGNC Symbol;Acc:HGNC:15447]	2.18693	1.1289	1.91439e-27	4.94189e-25	yes	up	1.44	1.32	1.18	2.74	2.55	4	1.31333	3.09667
ENSG00000188549	CCDC9B	coiled-coil domain containing 9B [Source:HGNC Symbol;Acc:HGNC:33488]	2.75706	1.46313	1.97998e-27	5.08956e-25	yes	up	2.11	1.35	1.17	5.55	7.16	5.75	1.54333	6.15333
ENSG00000183018	SPNS2	sphingolipid transporter 2 [Source:HGNC Symbol;Acc:HGNC:26992]	2.37171	1.24593	1.01141e-25	2.40613e-23	yes	up	3.36	3.2	3.36	6.89	6.53	8.99	3.30667	7.47
ENSG00000107201	DDX58	DExD/H-box helicase 58 [Source:HGNC Symbol;Acc:HGNC:19102]	2.08329	1.05887	1.23511e-24	2.78538e-22	yes	up	4.13	2.61	2.08	7.07	5.17	5.13	2.94	5.79
ENSG00000090339	ICAM1	intercellular adhesion molecule 1 [Source:HGNC Symbol;Acc:HGNC:5344]	2.09415	1.06636	1.29974e-24	2.92028e-22	yes	up	3.92	4.08	4.72	9.36	9.36	9.35	4.24	9.35667
ENSG00000196684	HSH2D	hematopoietic SH2 domain containing [Source:HGNC Symbol;Acc:HGNC:24920]	2.19413	1.13365	1.79668e-24	3.99245e-22	yes	up	6.14	5.56	5.6	14.6	13.01	13.57	5.76667	13.7267
ENSG00000169583	CLIC3	chloride intracellular channel 3 [Source:HGNC Symbol;Acc:HGNC:2064]	2.88037	1.52625	4.70668e-24	1.00893e-21	yes	up	6.92	7.25	9.14	21.25	22.87	22.62	7.77	22.2467
ENSG00000135636	DYSF	dysferlin [Source:HGNC Symbol;Acc:HGNC:3097]	2.72079	1.44403	5.36193e-24	1.14534e-21	yes	up	1.16	0.8	0.85	2.78	2.67	2.37	0.936667	2.60667
ENSG00000186847	KRT14	keratin 14 [Source:HGNC Symbol;Acc:HGNC:6416]	17.6278	4.13978	5.52288e-23	1.1021e-20	yes	up	0.09	0.11	0.18	2.14	2.77	2.7	0.126667	2.53667
ENSG00000079385	CEACAM1	CEA cell adhesion molecule 1 [Source:HGNC Symbol;Acc:HGNC:1814]	4.52644	2.17838	1.40077e-22	2.7149e-20	yes	up	0.58	0.33	0.7	2.43	2.44	2.84	0.536667	2.57
ENSG00000228594	FNDC10	fibronectin type III domain containing 10 [Source:HGNC Symbol;Acc:HGNC:42951]	2.65902	1.4109	2.47644e-22	4.68009e-20	yes	up	2.1	2.63	2.68	6.94	6.97	6.35	2.47	6.75333
ENSG00000129451	KLK10	kallikrein related peptidase 10 [Source:HGNC Symbol;Acc:HGNC:6358]	2.7684	1.46905	2.06339e-21	3.68157e-19	yes	up	2.16	2.31	2.22	8.42	8.95	5.92	2.23	7.76333
ENSG00000156510	HKDC1	hexokinase domain containing 1 [Source:HGNC Symbol;Acc:HGNC:23302]	2.66533	1.41431	1.459e-20	2.47923e-18	yes	up	1.64	1.99	1.46	6.28	3.73	4.44	1.69667	4.81667
ENSG00000205755	CRLF2	cytokine receptor like factor 2 [Source:HGNC Symbol;Acc:HGNC:14281]	3.12372	1.64327	2.5174e-20	4.21866e-18	yes	up	1.97	1.38	1.74	6.78	5.77	5.24	1.69667	5.93
ENSG00000196954	CASP4	caspase 4 [Source:HGNC Symbol;Acc:HGNC:1505]	2.3752	1.24805	3.20418e-20	5.32544e-18	yes	up	5.35	5.84	5.27	13.62	13.15	13.72	5.48667	13.4967
ENSG00000163995	ABLIM2	actin binding LIM protein family member 2 [Source:HGNC Symbol;Acc:HGNC:19195]	2.2584	1.1753	3.29148e-20	5.45558e-18	yes	up	3.52	3.7	2.91	7.95	6.56	7.94	3.37667	7.48333
ENSG00000164362	TERT	telomerase reverse transcriptase [Source:HGNC Symbol;Acc:HGNC:11730]	2.10006	1.07043	3.4132e-20	5.64191e-18	yes	up	2.11	1.79	1.7	3.77	5.44	3.35	1.86667	4.18667
ENSG00000100350	FOXRED2	FAD dependent oxidoreductase domain containing 2 [Source:HGNC Symbol;Acc:HGNC:26264]	2.35039	1.2329	3.17644e-19	4.87837e-17	yes	up	1.55	1.28	1.69	3.08	3.2	3.19	1.50667	3.15667
ENSG00000002079	MYH16	myosin heavy chain 16 pseudogene [Source:HGNC Symbol;Acc:HGNC:31038]	2.30781	1.20652	5.04322e-19	7.66772e-17	yes	up	1.68	2.03	1.7	5.25	4.59	4.45	1.80333	4.76333
ENSG00000188015	S100A3	S100 calcium binding protein A3 [Source:HGNC Symbol;Acc:HGNC:10493]	3.09798	1.63133	7.25167e-19	1.09432e-16	yes	up	5.19	5.94	6.37	18.37	15.36	20.23	5.83333	17.9867
ENSG00000243501		novel protein	2.0004	1.00029	1.74653e-18	2.57789e-16	yes	up	20.34	26.14	26.33	41.12	53.22	48.78	24.27	47.7067
ENSG00000259040	BLOC1S5-TXNDC5	BLOC1S5-TXNDC5 readthrough (NMD candidate) [Source:HGNC Symbol;Acc:HGNC:42001]	5.31756	2.41077	1.81807e-18	2.67697e-16	yes	up	1.03	0	0	2.78	1.09	1.38	0.343333	1.75
ENSG00000164850	GPER1	G protein-coupled estrogen receptor 1 [Source:HGNC Symbol;Acc:HGNC:4485]	2.77782	1.47395	1.18062e-17	1.62776e-15	yes	up	1.31	0.99	1.71	3.38	3.26	5.15	1.33667	3.93
ENSG00000189280	GJB5	gap junction protein beta 5 [Source:HGNC Symbol;Acc:HGNC:4287]	2.00556	1.00401	1.6014e-17	2.17819e-15	yes	up	7.95	7.88	8.31	16.85	16.95	15.27	8.04667	16.3567
ENSG00000214049	UCA1	urothelial cancer associated 1 [Source:HGNC Symbol;Acc:HGNC:37126]	2.09194	1.06484	4.34519e-16	5.19914e-14	yes	up	7.33	5.32	5.16	14.01	13.52	12.17	5.93667	13.2333
ENSG00000128311	TST	thiosulfate sulfurtransferase [Source:HGNC Symbol;Acc:HGNC:12388]	2.00148	1.00107	6.15746e-16	7.19723e-14	yes	up	8.99	7.4	9.43	16.07	18.42	17.92	8.60667	17.47
ENSG00000084710	EFR3B	EFR3 homolog B [Source:HGNC Symbol;Acc:HGNC:29155]	3.06325	1.61506	1.18143e-15	1.34972e-13	yes	up	0.39	0.3	0.32	1.22	0.82	0.92	0.336667	0.986667
ENSG00000198598	MMP17	matrix metallopeptidase 17 [Source:HGNC Symbol;Acc:HGNC:7163]	2.08741	1.06171	1.26341e-15	1.43796e-13	yes	up	4.52	3.61	4.11	8.02	9.15	8.55	4.08	8.57333
ENSG00000225108	ZBTB45P1	zinc finger and BTB domain containing 45 pseudogene 1 [Source:HGNC Symbol;Acc:HGNC:49227]	4.31024	2.10777	5.66433e-15	5.9553e-13	yes	up	0	1.99	0.42	6.07	3.53	1.88	0.803333	3.82667
ENSG00000257594	GALNT4	polypeptide N-acetylgalactosaminyltransferase 4 [Source:HGNC Symbol;Acc:HGNC:4126]	2.45115	1.29346	2.22493e-14	2.20185e-12	yes	up	0.52	0.75	0.74	1.3	2.17	1.61	0.67	1.69333
ENSG00000256861		novel protein	194.374	7.60269	2.27613e-14	2.24885e-12	yes	up	0	0	0	0.5	0.85	0.31	0	0.553333
ENSG00000135480	KRT7	keratin 7 [Source:HGNC Symbol;Acc:HGNC:6445]	2.46333	1.30061	2.56282e-14	2.52388e-12	yes	up	5.19	6.31	5.03	13.9	12.79	14.12	5.51	13.6033
ENSG00000273590	SMIM11B	small integral membrane protein 11B [Source:HGNC Symbol;Acc:HGNC:51846]	2.04062	1.02901	2.63976e-14	2.59123e-12	yes	up	8.07	13.18	10.38	26.09	18.58	21.5	10.5433	22.0567
ENSG00000105516	DBP	D-box binding PAR bZIP transcription factor [Source:HGNC Symbol;Acc:HGNC:2697]	2.29635	1.19934	2.76953e-14	2.70985e-12	yes	up	2.79	3.59	2.66	9.93	8.53	8.06	3.01333	8.84
ENSG00000099377	HSD3B7	hydroxy-delta-5-steroid dehydrogenase, 3 beta- and steroid delta-isomerase 7 [Source:HGNC Symbol;Acc:HGNC:18324]	2.2962	1.19925	3.42945e-14	3.3287e-12	yes	up	2.26	2.29	2.01	5.01	6	4.96	2.18667	5.32333
ENSG00000246228	CASC8	cancer susceptibility 8 [Source:HGNC Symbol;Acc:HGNC:45129]	2.11544	1.08096	1.64198e-13	1.47133e-11	yes	up	47.98	45.62	50.85	72.36	87.39	61.62	48.15	73.79
ENSG00000041353	RAB27B	RAB27B, member RAS oncogene family [Source:HGNC Symbol;Acc:HGNC:9767]	2.46482	1.30148	1.68305e-13	1.5059e-11	yes	up	0.51	0.45	0.45	1.34	1.41	1.1	0.47	1.28333
ENSG00000272566		novel transcript	2.23311	1.15905	3.66006e-13	3.13608e-11	yes	up	1.35	0.93	1.5	2.16	2.16	2.75	1.26	2.35667
ENSG00000257341		novel protein	3.33246	1.73659	4.34116e-13	3.68325e-11	yes	up	3.56	6.83	1.13	11.1	16.82	14.07	3.84	13.9967
ENSG00000117472	TSPAN1	tetraspanin 1 [Source:HGNC Symbol;Acc:HGNC:20657]	2.9988	1.58439	5.45644e-13	4.59736e-11	yes	up	3.14	1.86	1.9	6.11	6.22	5.65	2.3	5.99333
ENSG00000262454	MIR193BHG	MIR193b-365a host gene [Source:HGNC Symbol;Acc:HGNC:51945]	3.72976	1.89908	6.05964e-13	5.0844e-11	yes	up	0.4	0.55	0.29	1.75	1.45	2.83	0.413333	2.01
ENSG00000182459	TEX19	testis expressed 19 [Source:HGNC Symbol;Acc:HGNC:33802]	2.43376	1.28319	8.25747e-13	6.81539e-11	yes	up	2.2	1.45	1.96	4.71	4.36	4.74	1.87	4.60333
ENSG00000175084	DES	desmin [Source:HGNC Symbol;Acc:HGNC:2770]	8.95306	3.16238	8.70821e-13	7.16791e-11	yes	up	0.39	0.23	0.16	2.12	1.81	2.07	0.26	2
ENSG00000179477	ALOX12B	arachidonate 12-lipoxygenase, 12R type [Source:HGNC Symbol;Acc:HGNC:430]	2.40115	1.26373	1.06725e-12	8.57531e-11	yes	up	3.83	4.63	3.88	10.86	10.77	8.57	4.11333	10.0667
ENSG00000169169	CPT1C	carnitine palmitoyltransferase 1C [Source:HGNC Symbol;Acc:HGNC:18540]	2.35727	1.23712	1.17737e-12	9.41024e-11	yes	up	8.69	7.28	7	16.12	20.1	18.54	7.65667	18.2533
ENSG00000198417	MT1F	metallothionein 1F [Source:HGNC Symbol;Acc:HGNC:7398]	2.03042	1.02178	1.34972e-12	1.06753e-10	yes	up	17.43	11.15	19.05	31.22	25.93	25.93	15.8767	27.6933
ENSG00000100055	CYTH4	cytohesin 4 [Source:HGNC Symbol;Acc:HGNC:9505]	2.05091	1.03627	1.54016e-12	1.2087e-10	yes	up	2.05	2.18	2.93	4.57	5.83	6.7	2.38667	5.7
ENSG00000176387	HSD11B2	hydroxysteroid 11-beta dehydrogenase 2 [Source:HGNC Symbol;Acc:HGNC:5209]	2.04627	1.033	2.51557e-12	1.91234e-10	yes	up	3.92	4.02	5.37	6.93	10.68	8.64	4.43667	8.75
ENSG00000104524	PYCR3	pyrroline-5-carboxylate reductase 3 [Source:HGNC Symbol;Acc:HGNC:25846]	2.13016	1.09096	2.60193e-12	1.96079e-10	yes	up	2.33	1.34	2.02	4.42	4.22	4.38	1.89667	4.34
ENSG00000159871	LYPD5	LY6/PLAUR domain containing 5 [Source:HGNC Symbol;Acc:HGNC:26397]	2.26122	1.1771	1.77426e-11	1.20396e-09	yes	up	2.69	2.55	2.85	6.9	4.35	4.89	2.69667	5.38
ENSG00000162738	VANGL2	VANGL planar cell polarity protein 2 [Source:HGNC Symbol;Acc:HGNC:15511]	4.06478	2.02318	2.00641e-11	1.34941e-09	yes	up	0.24	0.13	0.12	0.64	0.77	0.6	0.163333	0.67
ENSG00000113763	UNC5A	unc-5 netrin receptor A [Source:HGNC Symbol;Acc:HGNC:12567]	2.01501	1.01079	2.50888e-11	1.65974e-09	yes	up	1.62	1.12	1.52	2.94	2.61	3.21	1.42	2.92
ENSG00000213178	RPL22P1	ribosomal protein L22 pseudogene 1 [Source:HGNC Symbol;Acc:HGNC:17998]	146.721	7.19693	2.78469e-11	1.8342e-09	yes	up	0	0	0	0	0	19.5	0	6.5
ENSG00000231864		novel transcript	3.95521	1.98375	5.22918e-11	3.32171e-09	yes	up	0	1.85	3.2	5.49	8.92	6.23	1.68333	6.88
ENSG00000237289	CKMT1B	creatine kinase, mitochondrial 1B [Source:HGNC Symbol;Acc:HGNC:1995]	2.06231	1.04426	1.51975e-10	8.95958e-09	yes	up	5.94	4.23	3.71	6.5	9.43	9.69	4.62667	8.54
ENSG00000171401	KRT13	keratin 13 [Source:HGNC Symbol;Acc:HGNC:6415]	7.52986	2.91262	3.2362e-10	1.82624e-08	yes	up	0.35	0.1	0.16	1.57	2.69	1.04	0.203333	1.76667
ENSG00000137699	TRIM29	tripartite motif containing 29 [Source:HGNC Symbol;Acc:HGNC:17274]	8.66333	3.11492	4.97008e-10	2.72362e-08	yes	up	0.12	0.36	0.06	1.13	1.28	1.69	0.18	1.36667
ENSG00000260220	CCDC187	coiled-coil domain containing 187 [Source:HGNC Symbol;Acc:HGNC:30942]	3.05777	1.61248	7.15304e-10	3.83671e-08	yes	up	0.35	0.28	0.29	1.43	0.87	0.57	0.306667	0.956667
ENSG00000215154		potassium channel tetramerisation domain containing 5 (KCTD5) pseudogene	2.41325	1.27098	1.39027e-09	7.15955e-08	yes	up	1.06	0.22	1.49	5.55	2.06	2.1	0.923333	3.23667
ENSG00000110195	FOLR1	folate receptor alpha [Source:HGNC Symbol;Acc:HGNC:3791]	3.2512	1.70097	1.42135e-09	7.30718e-08	yes	up	1.73	1.19	2.05	5.95	5.44	4.86	1.65667	5.41667
ENSG00000154764	WNT7A	Wnt family member 7A [Source:HGNC Symbol;Acc:HGNC:12786]	3.33982	1.73977	2.29248e-09	1.13993e-07	yes	up	0.13	0.25	0.39	0.79	1.14	0.75	0.256667	0.893333
ENSG00000285106		novel transcript	2.45903	1.29809	3.76849e-09	1.80578e-07	yes	up	0.68	0.44	0.41	1.76	1.29	1.14	0.51	1.39667
ENSG00000163611	SPICE1	spindle and centriole associated protein 1 [Source:HGNC Symbol;Acc:HGNC:25083]	2.66102	1.41198	5.02127e-09	2.35949e-07	yes	up	1.96	1.37	1.58	2.22	3.22	1.22	1.63667	2.22
ENSG00000112425	EPM2A	EPM2A glucan phosphatase, laforin [Source:HGNC Symbol;Acc:HGNC:3413]	2.01154	1.0083	6.40383e-09	2.97004e-07	yes	up	1.91	1.49	1.24	4.13	2.55	2.44	1.54667	3.04
ENSG00000182795	C1orf116	chromosome 1 open reading frame 116 [Source:HGNC Symbol;Acc:HGNC:28667]	2.8707	1.5214	1.2845e-08	5.68782e-07	yes	up	0.25	0.19	0.49	1.05	1.09	0.84	0.31	0.993333
ENSG00000133055	MYBPH	myosin binding protein H [Source:HGNC Symbol;Acc:HGNC:7552]	11.5237	3.52654	1.68365e-08	7.31117e-07	yes	up	0.11	0	0.1	1.29	0.8	0.49	0.07	0.86
ENSG00000278129	ZNF8	zinc finger protein 8 [Source:HGNC Symbol;Acc:HGNC:13154]	3.63047	1.86016	1.7041e-08	7.39465e-07	yes	up	0.1	0	0.15	0.16	0.51	0.25	0.0833333	0.306667
ENSG00000102934	PLLP	plasmolipin [Source:HGNC Symbol;Acc:HGNC:18553]	2.54803	1.34938	1.71584e-08	7.4403e-07	yes	up	0.64	1.27	0.74	2.92	2.95	2.88	0.883333	2.91667
ENSG00000230432		novel transcript	2.01319	1.00949	2.00266e-08	8.57975e-07	yes	up	5.32	3.73	5.5	8.59	13.13	14.29	4.85	12.0033
ENSG00000240204	SMKR1	small lysine rich protein 1 [Source:HGNC Symbol;Acc:HGNC:43561]	2.44873	1.29203	2.41232e-08	1.01838e-06	yes	up	3.36	3.8	2.36	12.06	11.79	8.61	3.17333	10.82
ENSG00000116701	NCF2	neutrophil cytosolic factor 2 [Source:HGNC Symbol;Acc:HGNC:7661]	6.70834	2.74595	3.18827e-08	1.3293e-06	yes	up	0.15	0.16	0.14	0.67	0.82	0.9	0.15	0.796667
ENSG00000129946	SHC2	SHC adaptor protein 2 [Source:HGNC Symbol;Acc:HGNC:29869]	2.05288	1.03765	3.90442e-08	1.60909e-06	yes	up	2.02	1.81	1.99	4.16	3.21	3.22	1.94	3.53
ENSG00000260328		novel transcript	3.27506	1.71152	4.82367e-08	1.94822e-06	yes	up	0.29	0.31	0.31	0.95	1.2	0.94	0.303333	1.03
ENSG00000273532			2.9627	1.56691	5.44847e-08	2.18313e-06	yes	up	0.18	0.46	1.31	0.85	3.04	2.04	0.65	1.97667
ENSG00000198223	CSF2RA	colony stimulating factor 2 receptor subunit alpha [Source:HGNC Symbol;Acc:HGNC:2435]	2.77536	1.47268	5.78411e-08	2.31304e-06	yes	up	0.51	1.35	0.95	2.54	1.94	2.89	0.936667	2.45667
ENSG00000213654	GPSM3	G protein signaling modulator 3 [Source:HGNC Symbol;Acc:HGNC:13945]	4.24334	2.0852	7.34194e-08	2.89215e-06	yes	up	0.73	0.28	0.53	2.15	2.56	2.05	0.513333	2.25333
ENSG00000100101		novel transcript	4.00528	2.0019	8.49778e-08	3.30879e-06	yes	up	0.08	0.08	0.19	0.34	0.51	0.61	0.116667	0.486667
ENSG00000189433	GJB4	gap junction protein beta 4 [Source:HGNC Symbol;Acc:HGNC:4286]	5.37691	2.42678	9.20817e-08	3.55799e-06	yes	up	0.35	0.25	0.21	2.02	1.26	1.23	0.27	1.50333
ENSG00000283646	LINC02009	long intergenic non-protein coding RNA 2009 [Source:HGNC Symbol;Acc:HGNC:52845]	3.09642	1.6306	1.05124e-07	4.02858e-06	yes	up	0.25	0.56	0.24	1.05	1.27	1	0.35	1.10667
ENSG00000157388	CACNA1D	calcium voltage-gated channel subunit alpha1 D [Source:HGNC Symbol;Acc:HGNC:1391]	2.23758	1.16194	1.17021e-07	4.45636e-06	yes	up	0.61	0.79	0.8	2.78	1.59	1.76	0.733333	2.04333
ENSG00000223485	LINC01615	long intergenic non-protein coding RNA 1615 [Source:HGNC Symbol;Acc:HGNC:51898]	3.1876	1.67247	1.31652e-07	4.96985e-06	yes	up	1.21	0.7	1.61	4.81	5.54	3.18	1.17333	4.51
ENSG00000137841	PLCB2	phospholipase C beta 2 [Source:HGNC Symbol;Acc:HGNC:9055]	2.20922	1.14354	1.47853e-07	5.53664e-06	yes	up	2.78	1.7	2.24	3.3	3.98	4.56	2.24	3.94667
ENSG00000273542	H4C12	H4 clustered histone 12 [Source:HGNC Symbol;Acc:HGNC:4784]	97.4146	6.60607	1.50095e-07	5.59642e-06	yes	up	0	0	0	3.02	8.45	4.64	0	5.37
ENSG00000166961	MS4A15	membrane spanning 4-domains A15 [Source:HGNC Symbol;Acc:HGNC:28573]	2.63125	1.39575	2.90383e-07	1.03928e-05	yes	up	1.05	0.83	0.96	1.56	2.74	2.67	0.946667	2.32333
ENSG00000264578		novel transcript, antisense to AGPAT6	8.54824	3.09563	3.50724e-07	1.23484e-05	yes	up	0	0.78	0.04	2.29	1.34	4	0.273333	2.54333
ENSG00000221818	EBF2	EBF transcription factor 2 [Source:HGNC Symbol;Acc:HGNC:19090]	2.032	1.0229	4.35469e-07	1.50526e-05	yes	up	0.56	0.49	0.7	1.07	1.11	1.19	0.583333	1.12333
ENSG00000139567	ACVRL1	activin A receptor like type 1 [Source:HGNC Symbol;Acc:HGNC:175]	5.1702	2.37022	4.51079e-07	1.55302e-05	yes	up	0.14	0.09	0.2	0.46	1.22	1.15	0.143333	0.943333
ENSG00000116183	PAPPA2	pappalysin 2 [Source:HGNC Symbol;Acc:HGNC:14615]	2.53162	1.34006	6.46334e-07	2.16148e-05	yes	up	0.18	0.13	0.12	0.43	1.08	0.28	0.143333	0.596667
ENSG00000226051	ZNF503-AS1	ZNF503 antisense RNA 1 [Source:HGNC Symbol;Acc:HGNC:27370]	2.08835	1.06236	6.56221e-07	2.19212e-05	yes	up	1.99	1.76	1.66	4.76	4.29	3.33	1.80333	4.12667
ENSG00000267432	DNAH17-AS1	DNAH17 antisense RNA 1 [Source:HGNC Symbol;Acc:HGNC:48594]	2.33017	1.22044	7.32496e-07	2.41895e-05	yes	up	1.28	0.88	1.13	2.22	2.06	2.57	1.09667	2.28333
ENSG00000149527	PLCH2	phospholipase C eta 2 [Source:HGNC Symbol;Acc:HGNC:29037]	2.49117	1.31683	9.07416e-07	2.94214e-05	yes	up	0.3	0.35	0.4	1.35	0.7	0.58	0.35	0.876667
ENSG00000168427	KLHL30	kelch like family member 30 [Source:HGNC Symbol;Acc:HGNC:24770]	3.14673	1.65385	1.37546e-06	4.28782e-05	yes	up	0.15	0.18	0.31	0.78	0.67	0.64	0.213333	0.696667
ENSG00000137440	FGFBP1	fibroblast growth factor binding protein 1 [Source:HGNC Symbol;Acc:HGNC:19695]	2.95936	1.56528	1.37902e-06	4.29669e-05	yes	up	0.94	0.85	0.64	2.53	2.78	1.98	0.81	2.43
ENSG00000260267		novel transcript, antisense to ARMC5	2.28245	1.19058	1.7481e-06	5.34511e-05	yes	up	0.8	0.42	0.64	1.68	1.2	1.45	0.62	1.44333
ENSG00000240694	PNMA2	PNMA family member 2 [Source:HGNC Symbol;Acc:HGNC:9159]	2.12435	1.08702	3.69737e-06	0.000105601	yes	up	0.99	0.39	0.55	0.97	1.19	1.29	0.643333	1.15
ENSG00000179178	TMEM125	transmembrane protein 125 [Source:HGNC Symbol;Acc:HGNC:28275]	2.44985	1.2927	4.45463e-06	0.000124763	yes	up	1.04	0.7	0.81	1.59	2.13	2.35	0.85	2.02333
ENSG00000167711	SERPINF2	serpin family F member 2 [Source:HGNC Symbol;Acc:HGNC:9075]	2.25767	1.17483	4.60432e-06	0.000128481	yes	up	1.01	0.66	0.89	1.94	1.88	1.76	0.853333	1.86
ENSG00000170469	SPATA24	spermatogenesis associated 24 [Source:HGNC Symbol;Acc:HGNC:27322]	2.45758	1.29724	6.42894e-06	0.000173954	yes	up	3.58	2.78	2.78	3.54	3.31	3.29	3.04667	3.38
ENSG00000251432	LINC02615	long intergenic non-protein coding RNA 2615 [Source:HGNC Symbol;Acc:HGNC:53402]	2.6632	1.41316	6.88886e-06	0.00018516	yes	up	0.5	0.39	0.91	1.85	1.63	3.96	0.6	2.48
ENSG00000137090	DMRT1	doublesex and mab-3 related transcription factor 1 [Source:HGNC Symbol;Acc:HGNC:2934]	2.82221	1.49683	7.35436e-06	0.00019654	yes	up	0.69	0.47	0.44	2.11	1.16	1.75	0.533333	1.67333
ENSG00000084628	NKAIN1	sodium/potassium transporting ATPase interacting 1 [Source:HGNC Symbol;Acc:HGNC:25743]	2.29602	1.19914	7.59142e-06	0.000202074	yes	up	0.62	0.51	0.62	1.37	1.05	1.4	0.583333	1.27333
ENSG00000139239	RPL14P1	ribosomal protein L14 pseudogene 1 [Source:HGNC Symbol;Acc:HGNC:31384]	12.625	3.65821	8.20756e-06	0.00021733	yes	up	0	0.41	0	0.75	2.22	2.99	0.136667	1.98667
ENSG00000259112	NDUFC2-KCTD14	NDUFC2-KCTD14 readthrough [Source:HGNC Symbol;Acc:HGNC:42956]	2.3989	1.26237	8.65378e-06	0.000227754	yes	up	0.96	2.09	6.81	3.54	14.15	5.31	3.28667	7.66667
ENSG00000261040	WFDC21P	WAP four-disulfide core domain 21, pseudogene [Source:HGNC Symbol;Acc:HGNC:50357]	7.61126	2.92814	9.72272e-06	0.000252383	yes	up	11.02	16.35	0.35	15.39	8.59	3.14	9.24	9.04
ENSG00000254154	CRYZL2P-SEC16B	CRYZL2P-SEC16B readthrough [Source:HGNC Symbol;Acc:HGNC:53757]	2.69258	1.42899	1.08372e-05	0.000278926	yes	up	0.71	0.07	0.07	0.32	1.39	0.47	0.283333	0.726667
ENSG00000158748	HTR6	5-hydroxytryptamine receptor 6 [Source:HGNC Symbol;Acc:HGNC:5301]	3.76748	1.9136	1.23704e-05	0.000314516	yes	up	0.05	0.18	0.11	0.42	0.65	0.29	0.113333	0.453333
ENSG00000215695	RSC1A1	regulator of solute carriers 1 [Source:HGNC Symbol;Acc:HGNC:10458]	2.03594	1.02569	1.3638e-05	0.000343721	yes	up	2.35	0.85	0.8	3.61	1.58	2.94	1.33333	2.71
ENSG00000162458	FBLIM1	filamin binding LIM protein 1 [Source:HGNC Symbol;Acc:HGNC:24686]	2.03491	1.02497	1.41125e-05	0.000354207	yes	up	2.45	1.76	1.56	2.66	2.79	3.47	1.92333	2.97333
ENSG00000267952		novel transcript	5.24508	2.39097	1.5032e-05	0.000375268	yes	up	1	0	0.28	0.67	1.19	0.62	0.426667	0.826667
ENSG00000287712		novel transcript	2.72772	1.44769	1.5378e-05	0.000383117	yes	up	1.12	1.09	1.41	4.29	3.18	2.37	1.20667	3.28
ENSG00000267281	ATF7-NPFF	ATF7-NPFF readthrough [Source:HGNC Symbol;Acc:HGNC:55073]	68.9414	6.1073	1.97492e-05	0.000478844	yes	up	0	0	0	0.67	0.32	0.13	0	0.373333
ENSG00000171450	CDK5R2	cyclin dependent kinase 5 regulatory subunit 2 [Source:HGNC Symbol;Acc:HGNC:1776]	3.05413	1.61076	2.05787e-05	0.00049618	yes	up	0.19	0.33	0.33	0.83	0.82	1.02	0.283333	0.89
ENSG00000054356	PTPRN	protein tyrosine phosphatase receptor type N [Source:HGNC Symbol;Acc:HGNC:9676]	3.47285	1.79612	2.27534e-05	0.000543216	yes	up	0.68	0.35	0.1	0.5	1.34	1.48	0.376667	1.10667
ENSG00000128422	KRT17	keratin 17 [Source:HGNC Symbol;Acc:HGNC:6427]	2.11556	1.08104	2.40531e-05	0.000570652	yes	up	1.05	1.68	1.59	2.73	3.03	2.8	1.44	2.85333
ENSG00000233532	LINC00460	long intergenic non-protein coding RNA 460 [Source:HGNC Symbol;Acc:HGNC:42809]	2.0966	1.06805	2.88344e-05	0.000672515	yes	up	1.69	2.11	1.75	3.84	4.3	3.8	1.85	3.98
ENSG00000235863	B3GALT4	beta-1,3-galactosyltransferase 4 [Source:HGNC Symbol;Acc:HGNC:919]	2.65417	1.40826	3.06816e-05	0.000712858	yes	up	0.95	0.62	0.45	1.24	1.73	1.9	0.673333	1.62333
ENSG00000281571		TEC	2.51662	1.33149	3.3541e-05	0.000773663	yes	up	0.62	1.31	1.63	2.75	3.39	2.88	1.18667	3.00667
ENSG00000147689	FAM83A	family with sequence similarity 83 member A [Source:HGNC Symbol;Acc:HGNC:28210]	6.95312	2.79766	3.3563e-05	0.000773876	yes	up	0.05	0.05	0.01	0.24	0.3	0.2	0.0366667	0.246667
ENSG00000279569		novel transcript	2.46725	1.3029	3.47797e-05	0.000800409	yes	up	0.23	0.27	0.28	0.83	0.75	0.42	0.26	0.666667
ENSG00000100342	APOL1	apolipoprotein L1 [Source:HGNC Symbol;Acc:HGNC:618]	22.8316	4.51296	3.74593e-05	0.000856552	yes	up	0	0	0.02	0.23	0.21	0.51	0.00666667	0.316667
ENSG00000189001	SBSN	suprabasin [Source:HGNC Symbol;Acc:HGNC:24950]	2.46805	1.30337	3.91447e-05	0.000889725	yes	up	1.26	0.43	1.07	2.48	2	1.7	0.92	2.06
ENSG00000255498		novel transcript	61.5473	5.94362	4.76341e-05	0.00105926	yes	up	0	0	0	1.63	6.68	0.55	0	2.95333
ENSG00000198133	TMEM229B	transmembrane protein 229B [Source:HGNC Symbol;Acc:HGNC:20130]	2.78718	1.47881	5.48743e-05	0.0012009	yes	up	0.2	0.29	0.09	0.57	0.57	0.46	0.193333	0.533333
ENSG00000281991	TMEM265	transmembrane protein 265 [Source:HGNC Symbol;Acc:HGNC:51241]	37.9844	5.24734	5.63237e-05	0.00122951	yes	up	0.01	0	0	0.14	0	0.82	0.00333333	0.32
ENSG00000255650	FAM222A-AS1	FAM222A antisense RNA 1 [Source:HGNC Symbol;Acc:HGNC:28223]	2.15743	1.10931	7.15921e-05	0.00151696	yes	up	3.02	2.16	2.26	6.2	4.94	5.03	2.48	5.39
ENSG00000270316	BORCS7-ASMT	BORCS7-ASMT readthrough (NMD candidate) [Source:HGNC Symbol;Acc:HGNC:49183]	3.56665	1.83457	8.25184e-05	0.0017232	yes	up	0.3	0.19	0	0.4	0.62	0.69	0.163333	0.57
ENSG00000188100	FAM25A	family with sequence similarity 25 member A [Source:HGNC Symbol;Acc:HGNC:23436]	6.10215	2.60932	9.08249e-05	0.00187536	yes	up	0.71	3.23	0.58	12.18	8.28	6.88	1.50667	9.11333
ENSG00000204882	GPR20	G protein-coupled receptor 20 [Source:HGNC Symbol;Acc:HGNC:4475]	3.03532	1.60185	9.61201e-05	0.00197328	yes	up	0.46	0.37	0.42	1.66	1.18	1.08	0.416667	1.30667
ENSG00000105929	ATP6V0A4	ATPase H+ transporting V0 subunit a4 [Source:HGNC Symbol;Acc:HGNC:866]	2.89143	1.53178	9.88204e-05	0.00201983	yes	up	0.21	0.35	0.27	1.01	0.74	0.81	0.276667	0.853333
ENSG00000269693		novel transcript	2.60411	1.38079	0.000103169	0.00210234	yes	up	0	0.08	0.33	0.26	0.64	0.22	0.136667	0.373333
ENSG00000275793	RIMBP3	RIMS binding protein 3 [Source:HGNC Symbol;Acc:HGNC:29344]	2.49959	1.32169	0.000111801	0.00225475	yes	up	0.1	0.18	0.15	0.36	0.31	0.45	0.143333	0.373333
ENSG00000072657	TRHDE	thyrotropin releasing hormone degrading enzyme [Source:HGNC Symbol;Acc:HGNC:30748]	2.3717	1.24592	0.000121003	0.00241465	yes	up	0.22	0.26	0.13	0.19	0.79	0.24	0.203333	0.406667
ENSG00000204970	PCDHA1	protocadherin alpha 1 [Source:HGNC Symbol;Acc:HGNC:8663]	55.2358	5.78753	0.000134021	0.00264916	yes	up	0	0	0	0.13	0.03	0.08	0	0.08
ENSG00000114378	HYAL1	hyaluronidase 1 [Source:HGNC Symbol;Acc:HGNC:5320]	2.23487	1.16019	0.000134458	0.00265606	yes	up	0.59	0.62	0.64	1.04	1.76	1.56	0.616667	1.45333
ENSG00000027869	SH2D2A	SH2 domain containing 2A [Source:HGNC Symbol;Acc:HGNC:10821]	2.22597	1.15443	0.000134946	0.0026631	yes	up	1.85	1.78	2.58	4.25	4.33	3.9	2.07	4.16
ENSG00000255663		novel transcript, RBM7-REXO2 readthrough	2.77958	1.47486	0.00014428	0.00281615	yes	up	2.01	0	2.41	5.8	4.09	2.34	1.47333	4.07667
ENSG00000184828	ZBTB7C	zinc finger and BTB domain containing 7C [Source:HGNC Symbol;Acc:HGNC:31700]	2.34203	1.22776	0.000144575	0.0028201	yes	up	0.23	0.21	0.22	0.98	0.35	0.51	0.22	0.613333
ENSG00000284540		TEC	2.4956	1.31939	0.000173674	0.00332463	yes	up	2.76	3.05	4.54	10.29	18.87	9.31	3.45	12.8233
ENSG00000165507	DEPP1	DEPP1 autophagy regulator [Source:HGNC Symbol;Acc:HGNC:23355]	2.55178	1.35151	0.000175145	0.00334856	yes	up	0.38	0.29	0.7	0.56	1.15	1.72	0.456667	1.14333
ENSG00000287125		novel transcript, antisense to C16orf74	2.4734	1.30649	0.00017834	0.00340643	yes	up	0.45	0.49	0.53	1.29	1.81	0.67	0.49	1.25667
ENSG00000214447	FAM187A	family with sequence similarity 187 member A [Source:HGNC Symbol;Acc:HGNC:35153]	2.20565	1.1412	0.000181073	0.00344995	yes	up	1.06	0.52	0.55	1.84	1.53	1.23	0.71	1.53333
ENSG00000264982		novel transcript, antisense to FAM59A	3.25682	1.70346	0.000182033	0.00346606	yes	up	1.87	0.52	0.28	1.2	2.83	3.97	0.89	2.66667
ENSG00000267580		novel transcript	3.71167	1.89207	0.000185399	0.00351909	yes	up	0	0.69	1.74	5.11	2.67	1.89	0.81	3.22333
ENSG00000176125	UFSP1	UFM1 specific peptidase 1 (inactive) [Source:HGNC Symbol;Acc:HGNC:33821]	3.54404	1.82539	0.000186337	0.00353469	yes	up	0.66	0.4	0.41	1.94	1.79	1.55	0.49	1.76
ENSG00000105246	EBI3	Epstein-Barr virus induced 3 [Source:HGNC Symbol;Acc:HGNC:3129]	2.58383	1.36951	0.00019375	0.00366156	yes	up	1.01	0.77	0.78	1.5	2.39	2.65	0.853333	2.18
ENSG00000049249	TNFRSF9	TNF receptor superfamily member 9 [Source:HGNC Symbol;Acc:HGNC:11924]	2.2884	1.19434	0.000219563	0.00407575	yes	up	0.18	0.49	0.17	0.48	0.37	0.7	0.28	0.516667
ENSG00000184709	LRRC26	leucine rich repeat containing 26 [Source:HGNC Symbol;Acc:HGNC:31409]	2.46239	1.30006	0.000221019	0.00409777	yes	up	0.38	0.87	1.38	2.76	2.2	1.84	0.876667	2.26667
ENSG00000269307		novel transcript	2.39181	1.2581	0.000236488	0.00435131	yes	up	2.2	0.51	0.33	1.86	2.39	2.67	1.01333	2.30667
ENSG00000180066	LINC02870	long intergenic non-protein coding RNA 2870 [Source:HGNC Symbol;Acc:HGNC:27275]	2.39321	1.25895	0.000262443	0.00476671	yes	up	0.94	0.88	1.38	2.5	2.84	2.06	1.06667	2.46667
ENSG00000167588	GPD1	glycerol-3-phosphate dehydrogenase 1 [Source:HGNC Symbol;Acc:HGNC:4455]	2.89153	1.53183	0.00027263	0.00493255	yes	up	0.62	0.09	0.44	0.42	1.63	0.6	0.383333	0.883333
ENSG00000213904	LIPE-AS1	LIPE antisense RNA 1 [Source:HGNC Symbol;Acc:HGNC:48589]	2.76848	1.46909	0.000279808	0.00505037	yes	up	3.69	0.41	2.72	1.17	2.95	5.34	2.27333	3.15333
ENSG00000230778	ANKRD63	ankyrin repeat domain 63 [Source:HGNC Symbol;Acc:HGNC:40027]	2.49866	1.32116	0.000285878	0.00514461	yes	up	0.24	0.14	0.15	0.43	0.55	0.38	0.176667	0.453333
ENSG00000259628		novel transcript	2.68775	1.4264	0.000353742	0.00617537	yes	up	0.54	0.3	0.68	1.2	1.75	1.22	0.506667	1.39
ENSG00000269793	ZIM2-AS1	ZIM2 antisense RNA 1 [Source:HGNC Symbol;Acc:HGNC:51304]	4.89403	2.29102	0.000390346	0.00672153	yes	up	0	3.5	3.54	11.96	5.62	14.88	2.34667	10.82
ENSG00000231389	HLA-DPA1	major histocompatibility complex, class II, DP alpha 1 [Source:HGNC Symbol;Acc:HGNC:4938]	2.23168	1.15813	0.000395848	0.00680661	yes	up	0.91	0.9	0.94	2.37	1.66	1.8	0.916667	1.94333
ENSG00000285446		novel protein	49.4489	5.62787	0.000412245	0.00707053	yes	up	0	0	0	1.24	0	0	0	0.413333
ENSG00000239389	PCDHA13	protocadherin alpha 13 [Source:HGNC Symbol;Acc:HGNC:8667]	46.9747	5.55381	0.000433601	0.00740749	yes	up	0	0	0	0.07	0.08	0.07	0	0.0733333
ENSG00000273047		novel transcript, LIME1-SLC2A4RG readthrough	3.50628	1.80994	0.000468297	0.00793984	yes	up	0	1.03	4.41	5.19	8.06	5.43	1.81333	6.22667
ENSG00000231345	BEND3P1	BEN domain containing 3 pseudogene 1 [Source:HGNC Symbol;Acc:HGNC:45014]	2.95088	1.56114	0.000484634	0.00817344	yes	up	0.44	0.13	0.16	0.66	0.76	0.74	0.243333	0.72
ENSG00000279152		TEC	47.9474	5.58338	0.000516471	0.0086718	yes	up	0	0	0	2.26	0	0	0	0.753333
ENSG00000235899	LINC01564	long intergenic non-protein coding RNA 1564 [Source:HGNC Symbol;Acc:HGNC:51361]	2.28908	1.19476	0.000525343	0.00880858	yes	up	1.59	1.59	0.84	2.42	2.7	4.6	1.34	3.24
ENSG00000243649	CFB	complement factor B [Source:HGNC Symbol;Acc:HGNC:1037]	2.07549	1.05345	0.000529745	0.00886522	yes	up	0.52	0.81	1.11	1.72	3.14	1.77	0.813333	2.21
ENSG00000267288		novel transcript, antisense to HEXIM2	4.14657	2.05192	0.000530612	0.00887484	yes	up	0.05	0.13	0.19	0.7	0.49	0.44	0.123333	0.543333
ENSG00000167077	MEI1	meiotic double-stranded break formation protein 1 [Source:HGNC Symbol;Acc:HGNC:28613]	5.69561	2.50985	0.000540211	0.00901551	yes	up	0.01	0.09	0.15	1.71	0.75	1.8	0.0833333	1.42
ENSG00000256982		novel transcript	2.09657	1.06803	0.000562333	0.00933334	yes	up	0.85	0.64	0.51	1.55	1.1	1.45	0.666667	1.36667
ENSG00000147676	MAL2	mal, T cell differentiation protein 2 [Source:HGNC Symbol;Acc:HGNC:13634]	2.01654	1.01188	0.000566796	0.00940227	yes	up	0.73	0.59	0.97	1.68	0.55	1.11	0.763333	1.11333
ENSG00000280114		phosphodiesterase 4D interacting protein (myomegalin) (PDE4DIP) pseudogene	2.03433	1.02455	0.000657639	0.0106928	yes	up	0.84	0.1	0.28	0.48	0.97	0.92	0.406667	0.79
ENSG00000050165	DKK3	dickkopf WNT signaling pathway inhibitor 3 [Source:HGNC Symbol;Acc:HGNC:2893]	43.5135	5.44339	0.000714779	0.0115139	yes	up	0	0	0	0.07	0.24	0.62	0	0.31
ENSG00000279413			7.66511	2.93831	0.000766382	0.0122379	yes	up	0	0.52	0	0.59	1.79	2.01	0.173333	1.46333
ENSG00000219607	PPP1R3G	protein phosphatase 1 regulatory subunit 3G [Source:HGNC Symbol;Acc:HGNC:14945]	2.06871	1.04873	0.000781061	0.0124265	yes	up	0.35	0.17	0.37	0.78	0.62	0.49	0.296667	0.63
ENSG00000250120	PCDHA10	protocadherin alpha 10 [Source:HGNC Symbol;Acc:HGNC:8664]	3.75939	1.9105	0.000804739	0.0127564	yes	up	0	0.12	0.07	0.09	0.35	0.25	0.0633333	0.23
ENSG00000130176	CNN1	calponin 1 [Source:HGNC Symbol;Acc:HGNC:2155]	7.37901	2.88343	0.000905834	0.014192	yes	up	0.05	0.08	0.04	0.3	0.56	0.67	0.0566667	0.51
ENSG00000277998		eukaryotic translation initiation factor 3, subunit E (EIF3E) pseudogene	22.1564	4.46965	0.00096958	0.0150508	yes	up	0	0	0.48	4.23	11.15	0.9	0.16	5.42667
ENSG00000174469	CNTNAP2	contactin associated protein 2 [Source:HGNC Symbol;Acc:HGNC:13830]	3.67039	1.87593	0.000972179	0.0150873	yes	up	0.04	0.1	0.04	0.19	0.38	0.15	0.06	0.24
ENSG00000256967		novel transcript	3.37741	1.75592	0.00098428	0.01524	yes	up	0.89	0.94	0.19	1.84	2.42	2.46	0.673333	2.24
ENSG00000284713	SMIM38	small integral membrane protein 38 [Source:HGNC Symbol;Acc:HGNC:54074]	2.35558	1.23608	0.0010054	0.0155354	yes	up	0.27	0.36	0.29	0.7	0.95	0.58	0.306667	0.743333
ENSG00000269096	CT45A3	cancer/testis antigen family 45 member A3 [Source:HGNC Symbol;Acc:HGNC:33268]	41.0827	5.36046	0.00101947	0.0157366	yes	up	0	0	0	0.16	0.4	0.61	0	0.39
ENSG00000253210		novel transcript	2.1059	1.07444	0.00102307	0.0157842	yes	up	2.53	1.91	1.32	4.92	2.61	3.53	1.92	3.68667
ENSG00000153233	PTPRR	protein tyrosine phosphatase receptor type R [Source:HGNC Symbol;Acc:HGNC:9680]	2.11601	1.08135	0.0010293	0.0158683	yes	up	0.69	0.73	0.68	1.52	1.42	1.57	0.7	1.50333
ENSG00000178217	SH2D4B	SH2 domain containing 4B [Source:HGNC Symbol;Acc:HGNC:31440]	4.04109	2.01475	0.00103888	0.0159916	yes	up	0.08	0.05	0.05	0.26	0.3	0.23	0.06	0.263333
ENSG00000173237	C11orf86	chromosome 11 open reading frame 86 [Source:HGNC Symbol;Acc:HGNC:34442]	2.68724	1.42613	0.00111213	0.0169683	yes	up	0.46	0.53	0.66	1.23	1.83	1.48	0.55	1.51333
ENSG00000267296	CEBPA-DT	CEBPA divergent transcript [Source:HGNC Symbol;Acc:HGNC:25710]	2.35683	1.23685	0.00114387	0.0173827	yes	up	0.37	0.35	0.41	0.84	0.95	0.92	0.376667	0.903333
ENSG00000171116	HSFX1	heat shock transcription factor family, X-linked 1 [Source:HGNC Symbol;Acc:HGNC:29603]	2.47062	1.30487	0.0012039	0.0181765	yes	up	0.21	0.4	0.47	0.84	0.75	1.15	0.36	0.913333
ENSG00000214338	SOGA3	SOGA family member 3 [Source:HGNC Symbol;Acc:HGNC:21494]	3.44025	1.78252	0.00122401	0.0184527	yes	up	0.2	0	0.05	0.25	0.32	0.29	0.0833333	0.286667
ENSG00000204539	CDSN	corneodesmosin [Source:HGNC Symbol;Acc:HGNC:1802]	4.80662	2.26502	0.00125606	0.0188935	yes	up	0.21	0	0	0.15	0.69	0.12	0.07	0.32
ENSG00000261655		novel transcript, overlapping to GPR20	2.19027	1.13111	0.00128157	0.0192249	yes	up	0.63	0.31	0.67	1.49	1.15	0.98	0.536667	1.20667
ENSG00000270882	H4C14	H4 clustered histone 14 [Source:HGNC Symbol;Acc:HGNC:4794]	2.03455	1.02471	0.00128797	0.0193112	yes	up	2.9	2.17	3.03	6.12	5.84	4.36	2.7	5.44
ENSG00000285162		chimerin 2 [Source:NCBI gene (formerly Entrezgene);Acc:1124]	38.9947	5.2852	0.00131395	0.0196523	yes	up	0	0	0	0	0	0.16	0	0.0533333
ENSG00000251365	LINC02236	long intergenic non-protein coding RNA 2236 [Source:HGNC Symbol;Acc:HGNC:53107]	3.66636	1.87435	0.00133204	0.0198884	yes	up	0.28	0.31	0.46	0.58	2.23	1.6	0.35	1.47
ENSG00000248596		novel transcript	3.71345	1.89276	0.00146068	0.0215232	yes	up	0	0.08	0.11	0.35	0.31	0.17	0.0633333	0.276667
ENSG00000262660		novel protein	39.5246	5.30468	0.00149089	0.0218937	yes	up	0	0	0	0.28	0	0.23	0	0.17
ENSG00000172458	IL17D	interleukin 17D [Source:HGNC Symbol;Acc:HGNC:5984]	2.07032	1.04986	0.00149285	0.0219067	yes	up	0.72	0.74	0.95	2.01	2.39	1.28	0.803333	1.89333
ENSG00000288622	PDCD6-AHRR	PDCD6-AHRR readthrough (NMD candidate) [Source:HGNC Symbol;Acc:HGNC:54724]	2.15118	1.10513	0.00158702	0.0231042	yes	up	0.19	0.29	0	0.2	0.67	0.19	0.16	0.353333
ENSG00000226468		phosphoribosyl pyrophosphate synthetase 2 (PRPS2) pseudogene	38.8409	5.27951	0.00163802	0.0237612	yes	up	0	0	0	0.56	0.78	0.2	0	0.513333
ENSG00000256977	LIMS3	LIM zinc finger domain containing 3 [Source:HGNC Symbol;Acc:HGNC:30047]	3.83563	1.93946	0.0016511	0.0239337	yes	up	0	0.37	0.29	0.51	1.17	0.81	0.22	0.83
ENSG00000183935	HTR7P1	5-hydroxytryptamine receptor 7 pseudogene 1 [Source:HGNC Symbol;Acc:HGNC:30411]	2.33252	1.22189	0.00170931	0.024683	yes	up	0.24	0.13	0.14	0.45	0.46	0.31	0.17	0.406667
ENSG00000108759	KRT32	keratin 32 [Source:HGNC Symbol;Acc:HGNC:6449]	2.07728	1.0547	0.00172455	0.0248441	yes	up	1.07	0.83	0.68	1.33	1.92	2.06	0.86	1.77
ENSG00000255346	NOX5	NADPH oxidase 5 [Source:HGNC Symbol;Acc:HGNC:14874]	2.26511	1.17958	0.00174194	0.025041	yes	up	0.08	0.45	0.47	0.48	0.99	0.46	0.333333	0.643333
ENSG00000223784	LINP1	lncRNA in non-homologous end joining pathway 1 [Source:HGNC Symbol;Acc:HGNC:53170]	2.67836	1.42135	0.00176135	0.0252961	yes	up	0.26	0.13	0.42	0.65	0.81	0.48	0.27	0.646667
ENSG00000222012		novel transcript, antisense to PTPRN2	2.64268	1.402	0.00177828	0.0254849	yes	up	0.11	0.17	0.17	0.37	0.57	0.29	0.15	0.41
ENSG00000267026		novel transcript, antisense to GALNT12	9.49715	3.2475	0.00178082	0.0255093	yes	up	0	0.22	0	1.27	1.76	1.1	0.0733333	1.37667
ENSG00000134827	TCN1	transcobalamin 1 [Source:HGNC Symbol;Acc:HGNC:11652]	6.08216	2.60458	0.00178246	0.0255268	yes	up	0.1	0	0.32	0.84	0.66	0.66	0.14	0.72
ENSG00000285733		novel protein	3.9139	1.96861	0.00178565	0.0255603	yes	up	0	0.07	0.22	0.41	0.48	0.38	0.0966667	0.423333
ENSG00000167850	CD300C	CD300c molecule [Source:HGNC Symbol;Acc:HGNC:19320]	3.69582	1.88589	0.00180675	0.0257894	yes	up	0.24	0.23	0.08	0.59	0.42	1.03	0.183333	0.68
ENSG00000165511	ZNF22-AS1	ZNF22 antisense RNA 1 [Source:HGNC Symbol;Acc:HGNC:23509]	8.21225	3.03778	0.00181948	0.0259588	yes	up	0.02	0.02	0.02	0.29	0.19	0.06	0.02	0.18
ENSG00000163762	TM4SF18	transmembrane 4 L six family member 18 [Source:HGNC Symbol;Acc:HGNC:25181]	10.0626	3.33094	0.00197922	0.0279357	yes	up	0.19	0	0	0.57	0.88	1.09	0.0633333	0.846667
ENSG00000284981	UPK3BL2	uroplakin 3B like 2 [Source:HGNC Symbol;Acc:HGNC:53444]	3.5746	1.83778	0.00209335	0.0293689	yes	up	0.47	0.1	0.44	0.94	1.87	0.77	0.336667	1.19333
ENSG00000110799	VWF	von Willebrand factor [Source:HGNC Symbol;Acc:HGNC:12726]	2.43392	1.28328	0.00211063	0.0295567	yes	up	0.05	0.07	0.07	0.44	0.12	0.69	0.0633333	0.416667
ENSG00000181016	LSMEM1	leucine rich single-pass membrane protein 1 [Source:HGNC Symbol;Acc:HGNC:22036]	37.5961	5.23251	0.00211065	0.0295501	yes	up	0	0	0	0.93	0.11	0.37	0	0.47
ENSG00000136999	CCN3	cellular communication network factor 3 [Source:HGNC Symbol;Acc:HGNC:7885]	2.45181	1.29385	0.00223434	0.0310027	yes	up	0.24	0.32	0.25	0.91	0.59	0.49	0.27	0.663333
ENSG00000168481	LGI3	leucine rich repeat LGI family member 3 [Source:HGNC Symbol;Acc:HGNC:18711]	2.25656	1.17413	0.00226531	0.0313822	yes	up	0.28	0.28	0.18	0.66	0.54	0.77	0.246667	0.656667
ENSG00000155269	GPR78	G protein-coupled receptor 78 [Source:HGNC Symbol;Acc:HGNC:4528]	5.27585	2.3994	0.00226786	0.0314104	yes	up	0.6	0.94	0.92	10.9	4.42	5.21	0.82	6.84333
ENSG00000041515	MYO16	myosin XVI [Source:HGNC Symbol;Acc:HGNC:29822]	4.15885	2.05618	0.0022698	0.03143	yes	up	0.04	0.03	0.01	0.19	0.14	0.02	0.0266667	0.116667
ENSG00000285547		novel protein	2.92538	1.54863	0.00239918	0.0329136	yes	up	0.8	0	0	0.54	0.69	0.91	0.266667	0.713333
ENSG00000162398	LEXM	lymphocyte expansion molecule [Source:HGNC Symbol;Acc:HGNC:26854]	3.29572	1.7206	0.00246967	0.0337965	yes	up	0.08	0.31	0.17	0.57	0.75	0.64	0.186667	0.653333
ENSG00000160179	ABCG1	ATP binding cassette subfamily G member 1 [Source:HGNC Symbol;Acc:HGNC:73]	2.61358	1.38603	0.00252201	0.0344584	yes	up	0.32	0.2	0.24	0.66	0.59	0.39	0.253333	0.546667
ENSG00000131409	LRRC4B	leucine rich repeat containing 4B [Source:HGNC Symbol;Acc:HGNC:25042]	2.34602	1.23021	0.00254376	0.0347086	yes	up	0.28	0.22	0.2	0.41	0.79	0.46	0.233333	0.553333
ENSG00000250986	LINC02600	long intergenic non-protein coding RNA 2600 [Source:HGNC Symbol;Acc:HGNC:53177]	3.0029	1.58635	0.00262715	0.0356859	yes	up	0.17	0.05	0.03	0.21	0.28	0.24	0.0833333	0.243333
ENSG00000285582		novel transcript, antisense to ATRNL1	14.1873	3.82653	0.00270937	0.0366306	yes	up	0	0	0.01	0.11	0.03	0.04	0.00333333	0.06
ENSG00000167617	CDC42EP5	CDC42 effector protein 5 [Source:HGNC Symbol;Acc:HGNC:17408]	5.2409	2.38981	0.00273484	0.0369419	yes	up	0.29	0.08	0.16	0.95	0.47	1.37	0.176667	0.93
ENSG00000007312	CD79B	CD79b molecule [Source:HGNC Symbol;Acc:HGNC:1699]	34.7339	5.11827	0.00274678	0.0370784	yes	up	0	0	0	0.08	0.36	0.3	0	0.246667
ENSG00000243479	MNX1-AS1	MNX1 antisense RNA 1 (head to head) [Source:HGNC Symbol;Acc:HGNC:48954]	2.49076	1.31658	0.00274794	0.0370858	yes	up	1.09	0.57	0.45	2.11	1.6	1.53	0.703333	1.74667
ENSG00000272140		novel transcript	3.06572	1.61622	0.00287638	0.0386131	yes	up	1.19	0.25	0.3	3.51	1.6	1.38	0.58	2.16333
ENSG00000171403	KRT9	keratin 9 [Source:HGNC Symbol;Acc:HGNC:6447]	13.9782	3.8051	0.00296491	0.0396087	yes	up	0	0.02	0	0.48	0.12	0.13	0.00666667	0.243333
ENSG00000258610		novel transcript	2.67656	1.42038	0.00303434	0.0404295	yes	up	1.36	0.68	0.9	1.36	4.19	2.02	0.98	2.52333
ENSG00000253767	PCDHGA8	protocadherin gamma subfamily A, 8 [Source:HGNC Symbol;Acc:HGNC:8706]	34.3601	5.10266	0.00304296	0.0405176	yes	up	0	0	0	0.06	0.06	0.02	0	0.0466667
ENSG00000249971		novel transcript	2.63656	1.39866	0.00312175	0.0414485	yes	up	0.03	5.12	4.2	9.74	6.92	7.6	3.11667	8.08667
ENSG00000235897	TM4SF19-AS1	TM4SF19 antisense RNA 1 [Source:HGNC Symbol;Acc:HGNC:41085]	5.13509	2.36039	0.00320955	0.0424285	yes	up	0.11	0.03	0.27	1.99	0.61	0.07	0.136667	0.89
ENSG00000132669	RIN2	Ras and Rab interactor 2 [Source:HGNC Symbol;Acc:HGNC:18750]	2.18742	1.12923	0.00331404	0.0436386	yes	up	0.36	0.46	0.24	1.18	0.85	3.04	0.353333	1.69
ENSG00000112486	CCR6	C-C motif chemokine receptor 6 [Source:HGNC Symbol;Acc:HGNC:1607]	33.725	5.07575	0.00337679	0.0443686	yes	up	0	0	0	0.27	0.03	0.08	0	0.126667
ENSG00000259172		novel transcript, antisense to SNRPA1 and PCSK6	3.13235	1.64724	0.00338529	0.0444514	yes	up	0	0	0.36	0.55	0.65	0.06	0.12	0.42
ENSG00000236908	LINC02827	long intergenic non-protein coding RNA 2827 [Source:HGNC Symbol;Acc:HGNC:54358]	2.12732	1.08904	0.00339054	0.0445107	yes	up	0.39	0.37	0.2	0.81	0.83	0.62	0.32	0.753333
ENSG00000271447	MMP28	matrix metallopeptidase 28 [Source:HGNC Symbol;Acc:HGNC:14366]	2.25533	1.17334	0.00358559	0.0465973	yes	up	0.91	0.32	0.63	1.78	2.46	0.82	0.62	1.68667
ENSG00000183671	GPR1	G protein-coupled receptor 1 [Source:HGNC Symbol;Acc:HGNC:4463]	33.1861	5.05251	0.00359461	0.0466845	yes	up	0	0	0	0.7	0.19	0.34	0	0.41
ENSG00000242779	ZNF702P	zinc finger protein 702, pseudogene [Source:HGNC Symbol;Acc:HGNC:25775]	33.054	5.04675	0.00363112	0.0470982	yes	up	0	0	0	0.05	1.42	0	0	0.49
ENSG00000179855	GIPC3	GIPC PDZ domain containing family member 3 [Source:HGNC Symbol;Acc:HGNC:18183]	32.7682	5.03423	0.00372511	0.0481629	yes	up	0	0	0	0.08	0.02	0.08	0	0.06
ENSG00000273003	ARL2-SNX15	ARL2-SNX15 readthrough (NMD candidate) [Source:HGNC Symbol;Acc:HGNC:49197]	2.6695	1.41657	0.0037768	0.048717	yes	up	0.51	0	0.11	0.4	0.89	0.3	0.206667	0.53
ENSG00000120341	SEC16B	SEC16 homolog B, endoplasmic reticulum export factor [Source:HGNC Symbol;Acc:HGNC:30301]	2.3454	1.22984	0.00389983	0.0501228	yes	up	0.42	0.22	0.27	0.49	0.57	0.51	0.303333	0.523333
ENSG00000265401		novel transcript	4.44317	2.15159	0.00405851	0.0518873	yes	up	1.71	0.69	0	2.95	3.55	3.16	0.8	3.22
ENSG00000261455	LINC01003	long intergenic non-protein coding RNA 1003 [Source:HGNC Symbol;Acc:HGNC:48957]	2.09516	1.06706	0.00410139	0.0523253	yes	up	0.63	0.45	0.56	0.99	1.3	1.19	0.546667	1.16
ENSG00000264272		novel transcript, antisense to TTYH2	4.95218	2.30806	0.00411489	0.0524313	yes	up	0.78	0.22	0.44	1.48	2.45	2.79	0.48	2.24
ENSG00000187688	TRPV2	transient receptor potential cation channel subfamily V member 2 [Source:HGNC Symbol;Acc:HGNC:18082]	2.18165	1.12542	0.00434138	0.0548335	yes	up	0.87	0.3	0.8	0.81	0.88	1.91	0.656667	1.2
ENSG00000243056	EIF4EBP3	eukaryotic translation initiation factor 4E binding protein 3 [Source:HGNC Symbol;Acc:HGNC:3290]	2.70436	1.43529	0.00437709	0.0552156	yes	up	0.74	1.3	0.75	2.9	2.67	2.07	0.93	2.54667
ENSG00000230269	LINC02525	long intergenic non-protein coding RNA 2525 [Source:HGNC Symbol;Acc:HGNC:53545]	2.6728	1.41835	0.00451414	0.0566617	yes	up	1.03	0.14	2.21	3.36	3.36	2.93	1.12667	3.21667
ENSG00000287896		novel transcript, antisense to KPTNand SLC8A2	12.9463	3.69447	0.00455447	0.057097	yes	up	0	0	0.03	0.24	0.22	0.06	0.01	0.173333
ENSG00000205426	KRT81	keratin 81 [Source:HGNC Symbol;Acc:HGNC:6458]	2.41926	1.27457	0.00464231	0.0580902	yes	up	0.36	0.35	0.21	0.78	0.49	0.98	0.306667	0.75
ENSG00000227376	FTH1P16	ferritin heavy chain 1 pseudogene 16 [Source:HGNC Symbol;Acc:HGNC:3986]	8.91625	3.15644	0.0047042	0.0587192	yes	up	0.45	0	0	2.11	1.25	0.76	0.15	1.37333
ENSG00000242607	RPS3AP34	RPS3A pseudogene 34 [Source:HGNC Symbol;Acc:HGNC:36293]	31.5822	4.98104	0.00474765	0.0591399	yes	up	0	0	0	1.16	0	0.21	0	0.456667
ENSG00000211892	IGHG4	immunoglobulin heavy constant gamma 4 (G4m marker) [Source:HGNC Symbol;Acc:HGNC:5528]	2.91565	1.54382	0.00475369	0.0591909	yes	up	0.44	0	0.32	0.27	1.13	1.09	0.253333	0.83
ENSG00000172554	SNTG2	syntrophin gamma 2 [Source:HGNC Symbol;Acc:HGNC:13741]	12.7317	3.67035	0.00493428	0.0611384	yes	up	0.05	0	0	1.54	1.06	0	0.0166667	0.866667
ENSG00000186529	CYP4F3	cytochrome P450 family 4 subfamily F member 3 [Source:HGNC Symbol;Acc:HGNC:2646]	2.03824	1.02732	0.00494697	0.061233	yes	up	0.38	0.26	0.38	0.58	0.83	1.1	0.34	0.836667
ENSG00000144230	GPR17	G protein-coupled receptor 17 [Source:HGNC Symbol;Acc:HGNC:4471]	12.6883	3.66543	0.00499343	0.0617073	yes	up	0	0	0.03	0.18	0.36	0.07	0.01	0.203333
ENSG00000230795	HLA-K	major histocompatibility complex, class I, K (pseudogene) [Source:HGNC Symbol;Acc:HGNC:4969]	2.23132	1.1579	0.00513264	0.0630679	yes	up	0.87	0.86	0.71	1.24	2.48	1.69	0.813333	1.80333
ENSG00000196890	H2BU1	H2B.U histone 1 [Source:HGNC Symbol;Acc:HGNC:20514]	4.53269	2.18037	0.00520466	0.0637463	yes	up	0.08	0.02	0.07	0.39	0.34	0.13	0.0566667	0.286667
ENSG00000231171	LINC01098	long intergenic non-protein coding RNA 1098 [Source:HGNC Symbol;Acc:HGNC:27731]	2.13595	1.09488	0.00542359	0.0659485	yes	up	1.13	0.79	0.98	2.06	2.36	1.75	0.966667	2.05667
ENSG00000138100	TRIM54	tripartite motif containing 54 [Source:HGNC Symbol;Acc:HGNC:16008]	2.04923	1.03508	0.0057433	0.0692805	yes	up	0.68	0.52	0.39	1.14	1.14	1.01	0.53	1.09667
ENSG00000102349	KLF8	Kruppel like factor 8 [Source:HGNC Symbol;Acc:HGNC:6351]	2.08116	1.05738	0.00574997	0.0693333	yes	up	0.24	0.24	0.15	0.41	0.54	0.35	0.21	0.433333
ENSG00000133665	DYDC2	DPY30 domain containing 2 [Source:HGNC Symbol;Acc:HGNC:23468]	29.3178	4.8737	0.00577468	0.0695899	yes	up	0	0	0	0.05	0.22	0.1	0	0.123333
ENSG00000105641	SLC5A5	solute carrier family 5 member 5 [Source:HGNC Symbol;Acc:HGNC:11040]	4.17782	2.06275	0.00580236	0.0698817	yes	up	0.11	0	0.03	0.27	0.14	0.16	0.0466667	0.19
ENSG00000284636		RNA binding protein, fox-1 homolog (C. elegans) 1 (RBFOX1) pseudogene	2.4051	1.2661	0.00588661	0.070672	yes	up	1.02	1.22	1.82	2.63	2.24	6.5	1.35333	3.79
ENSG00000185479	KRT6B	keratin 6B [Source:HGNC Symbol;Acc:HGNC:6444]	11.5883	3.5346	0.00590967	0.0708647	yes	up	0	0.03	0	0.11	0.2	0.13	0.01	0.146667
ENSG00000229152	ANKRD10-IT1	ANKRD10 intronic transcript 1 [Source:HGNC Symbol;Acc:HGNC:39891]	30.1029	4.91183	0.00598442	0.0716053	yes	up	0	0	0	1.3	0	0	0	0.433333
ENSG00000197837	H4-16	H4 histone 16 [Source:HGNC Symbol;Acc:HGNC:20510]	5.96404	2.57629	0.00600813	0.0718465	yes	up	0.2	0	0.47	3.51	1.54	0.57	0.223333	1.87333
ENSG00000245164	LINC00861	long intergenic non-protein coding RNA 861 [Source:HGNC Symbol;Acc:HGNC:45133]	3.20625	1.68089	0.00602107	0.0719871	yes	up	0.07	0.05	0.03	0.22	0.24	0.1	0.05	0.186667
ENSG00000246465		novel transcript LOC100506705	2.31016	1.20799	0.00621265	0.0738988	yes	up	0.24	0.24	0.24	0.33	0.58	0.75	0.24	0.553333
ENSG00000166920	C15orf48	chromosome 15 open reading frame 48 [Source:HGNC Symbol;Acc:HGNC:29898]	3.18501	1.6713	0.00632328	0.0749063	yes	up	0.49	0.4	0.87	2.03	2.27	1.96	0.586667	2.08667
ENSG00000277027	RMRP	RNA component of mitochondrial RNA processing endoribonuclease [Source:HGNC Symbol;Acc:HGNC:10031]	2.15571	1.10816	0.00633124	0.0749567	yes	up	15.8	21.37	35.25	27.16	31.06	64.12	24.14	40.78
ENSG00000058404	CAMK2B	calcium/calmodulin dependent protein kinase II beta [Source:HGNC Symbol;Acc:HGNC:1461]	4.38828	2.13365	0.00635387	0.0751513	yes	up	0.06	0	0.3	0.22	0.62	0.16	0.12	0.333333
ENSG00000259327		novel transcript	28.6246	4.83918	0.00647464	0.0764605	yes	up	0	0	0	0.4	0	0.56	0	0.32
ENSG00000183246	RIMBP3C	RIMS binding protein 3C [Source:HGNC Symbol;Acc:HGNC:33892]	29.1406	4.86496	0.00651185	0.0768251	yes	up	0	0	0	0.08	0.03	0	0	0.0366667
ENSG00000288700		novel transcrpt	5.82195	2.5415	0.00655131	0.0772156	yes	up	0	0.1	0	0.34	0.15	0.21	0.0333333	0.233333
ENSG00000124107	SLPI	secretory leukocyte peptidase inhibitor [Source:HGNC Symbol;Acc:HGNC:11092]	5.82186	2.54148	0.00674119	0.079192	yes	up	0.19	0.15	0.32	1.14	0.9	1.95	0.22	1.33
ENSG00000281371	INE2	inactivation escape 2 [Source:HGNC Symbol;Acc:HGNC:6061]	6.27608	2.64986	0.00676583	0.0794046	yes	up	0.13	0	0	0.25	0.24	0.31	0.0433333	0.266667
ENSG00000164400	CSF2	colony stimulating factor 2 [Source:HGNC Symbol;Acc:HGNC:2434]	3.88755	1.95886	0.00682855	0.0799551	yes	up	0	0.38	0.49	1.15	0.79	1.65	0.29	1.19667
ENSG00000184502	GAST	gastrin [Source:HGNC Symbol;Acc:HGNC:4164]	6.75884	2.75678	0.00688335	0.0805035	yes	up	0.66	0	0.27	1.52	1.48	2.94	0.31	1.98
ENSG00000287286		novel transcript, antisense to RUBCN	28.1459	4.81485	0.00699181	0.0815832	yes	up	0	0	0	0.02	0.07	0	0	0.03
ENSG00000228566		novel transcript	3.25166	1.70118	0.00708299	0.0824568	yes	up	0.65	1.52	1.06	3.33	4.57	3.01	1.07667	3.63667
ENSG00000066056	TIE1	tyrosine kinase with immunoglobulin like and EGF like domains 1 [Source:HGNC Symbol;Acc:HGNC:11809]	3.85021	1.94494	0.00712412	0.0828402	yes	up	0.04	0.06	0.04	0.13	0.7	0.24	0.0466667	0.356667
ENSG00000280179		novel transcript	8.34134	3.06028	0.0071278	0.0828513	yes	up	0	0	0.04	0.1	0.1	0.14	0.0133333	0.113333
ENSG00000100427	MLC1	modulator of VRAC current 1 [Source:HGNC Symbol;Acc:HGNC:17082]	8.31797	3.05623	0.0072091	0.0836041	yes	up	0	0.03	0	0.09	0.16	0.42	0.01	0.223333
ENSG00000226696	LENG8-AS1	LENG8 antisense RNA 1 [Source:HGNC Symbol;Acc:HGNC:40705]	2.16302	1.11305	0.00725592	0.0840667	yes	up	1.7	2.3	1.79	4.38	3.26	2.58	1.93	3.40667
ENSG00000260461		novel transcript, overlapping to OBFC1	2.0467	1.0333	0.00726142	0.0841144	yes	up	0.38	0.38	0.33	0.93	0.68	0.68	0.363333	0.763333
ENSG00000139445	FOXN4	forkhead box N4 [Source:HGNC Symbol;Acc:HGNC:21399]	3.14058	1.65103	0.00742124	0.0856875	yes	up	0.11	0.15	0.05	0.38	0.46	0.24	0.103333	0.36
ENSG00000273046		novel transcript	26.7798	4.74307	0.00788125	0.090124	yes	up	0	0	0	0	0	0.45	0	0.15
ENSG00000146955	RAB19	RAB19, member RAS oncogene family [Source:HGNC Symbol;Acc:HGNC:19982]	2.1222	1.08556	0.0079108	0.0904109	yes	up	0.1	0.28	0.49	0.43	0.84	0.77	0.29	0.68
ENSG00000242600	MBL1P	mannose binding lectin 1, pseudogene [Source:HGNC Symbol;Acc:HGNC:6921]	2.71042	1.43852	0.00791422	0.0904159	yes	up	0.21	0.24	0.43	0.83	1.7	0.42	0.293333	0.983333
ENSG00000266936		novel transcript, antisense to SMARCA4	27.1799	4.76447	0.0080523	0.0916998	yes	up	0	0	0	2.13	2.2	0.99	0	1.77333
ENSG00000168079	SCARA5	scavenger receptor class A member 5 [Source:HGNC Symbol;Acc:HGNC:28701]	26.8873	4.74885	0.0082653	0.0937383	yes	up	0	0	0	0.06	0.15	0.13	0	0.113333
ENSG00000242516	LINC00960	long intergenic non-protein coding RNA 960 [Source:HGNC Symbol;Acc:HGNC:48710]	2.08513	1.06013	0.00848848	0.0959645	yes	up	0.4	0.47	1.22	1.86	1.47	1.17	0.696667	1.5
ENSG00000222018	FAM243A	family with sequence similarity 243 member A [Source:HGNC Symbol;Acc:HGNC:39602]	16.1768	4.01586	0.00855358	0.0965205	yes	up	0.04	0	0	0.48	0	0.57	0.0133333	0.35
ENSG00000272323	TTC23L-AS1	TTC23L antisense RNA 1 [Source:HGNC Symbol;Acc:HGNC:55215]	6.56822	2.7155	0.00856172	0.0965765	yes	up	0	0.04	0.08	0.23	0.27	0.37	0.04	0.29
ENSG00000249867	LINC02742	long intergenic non-protein coding RNA 2742 [Source:HGNC Symbol;Acc:HGNC:54259]	3.45745	1.78971	0.008562	0.0965617	yes	up	0.11	0.53	0.28	1.47	1.24	0.63	0.306667	1.11333
ENSG00000260874		novel transcript	3.28748	1.71698	0.00864505	0.0972271	yes	up	0.58	0.64	0.66	1.74	2.43	2.13	0.626667	2.1
ENSG00000100060	MFNG	MFNG O-fucosylpeptide 3-beta-N-acetylglucosaminyltransferase [Source:HGNC Symbol;Acc:HGNC:7038]	2.4029	1.26478	0.00879802	0.0987279	yes	up	1.28	0.07	2.15	1.97	3.56	1.06	1.16667	2.19667
ENSG00000248751		novel protein	2.06566	1.04661	0.0094349	0.104598	yes	up	0.43	0.13	0.74	1	0.7	1.03	0.433333	0.91
ENSG00000183260	ABHD16B	abhydrolase domain containing 16B [Source:HGNC Symbol;Acc:HGNC:16128]	2.04367	1.03116	0.00944302	0.104669	yes	up	1.11	0.47	0.25	1.38	1.06	1.26	0.61	1.23333
ENSG00000253553		novel transcript, antisense to MMP16	4.27887	2.09723	0.00958637	0.106025	yes	up	1.95	0.47	0	0.09	2.32	1.87	0.806667	1.42667
ENSG00000160255	ITGB2	integrin subunit beta 2 [Source:HGNC Symbol;Acc:HGNC:6155]	6.50079	2.70061	0.00988459	0.108847	yes	up	0	0.28	0	1.5	0.08	0.16	0.0933333	0.58
ENSG00000205420	KRT6A	keratin 6A [Source:HGNC Symbol;Acc:HGNC:6443]	2.53358	1.34118	0.00997523	0.109686	yes	up	0.09	0.19	0.27	0.44	0.55	0.45	0.183333	0.48
ENSG00000066230	SLC9A3	solute carrier family 9 member A3 [Source:HGNC Symbol;Acc:HGNC:11073]	25.8915	4.69441	0.0100031	0.109892	yes	up	0	0	0	0.08	0	0.03	0	0.0366667
ENSG00000161082	CELF5	CUGBP Elav-like family member 5 [Source:HGNC Symbol;Acc:HGNC:14058]	2.24075	1.16398	0.0100564	0.110379	yes	up	0.35	0.26	0.23	0.31	0.49	0.66	0.28	0.486667
ENSG00000184906		methylenetetrahydrofolate dehydrogenase (NADP+ dependent) 1-like (MTHFD1L) pseudogene	25.3261	4.66255	0.0101678	0.111339	yes	up	0	0	0	0.7	0	0.79	0	0.496667
ENSG00000253731	PCDHGA6	protocadherin gamma subfamily A, 6 [Source:HGNC Symbol;Acc:HGNC:8704]	5.97311	2.57848	0.0102102	0.111703	yes	up	0	0.02	0.01	0.04	0.08	0.1	0.01	0.0733333
ENSG00000251664	PCDHA12	protocadherin alpha 12 [Source:HGNC Symbol;Acc:HGNC:8666]	25.556	4.67559	0.0102933	0.112449	yes	up	0	0	0	0.06	0.02	0.03	0	0.0366667
ENSG00000248477	NAIPP3	NAIP pseudogene 3 [Source:HGNC Symbol;Acc:HGNC:54493]	25.1168	4.65058	0.0104106	0.113527	yes	up	0	0	0	0	0.62	0	0	0.206667
ENSG00000262966		novel transcript, antisense to NTN1	11.1819	3.48309	0.0105766	0.115026	yes	up	0	0.01	0	0.05	0.07	0.03	0.00333333	0.05
ENSG00000259341		novel transcript	3.49765	1.80639	0.0106836	0.115858	yes	up	0.03	0.01	0.01	0.07	0.05	0.05	0.0166667	0.0566667
ENSG00000279409		TEC	5.45751	2.44824	0.0108395	0.117277	yes	up	0	0.12	0	0.18	0.16	0.4	0.04	0.246667
ENSG00000180644	PRF1	perforin 1 [Source:HGNC Symbol;Acc:HGNC:9360]	6.31847	2.65958	0.0110832	0.119317	yes	up	0.03	0.04	0	0.2	0.19	0.26	0.0233333	0.216667
ENSG00000178404	CEP295NL	CEP295 N-terminal like [Source:HGNC Symbol;Acc:HGNC:44659]	3.47243	1.79594	0.0111359	0.1198	yes	up	0.26	0.19	0.12	0.46	0.49	0.2	0.19	0.383333
ENSG00000224138		novel transcript	24.5742	4.61907	0.0112174	0.12059	yes	up	0	0	0	0.03	1.72	0.22	0	0.656667
ENSG00000287114		novel transcript	24.7093	4.62698	0.0116512	0.12446	yes	up	0	0	0	0.83	0.49	0.15	0	0.49
ENSG00000271156		novel transcript	7.12819	2.83354	0.0116525	0.12443	yes	up	0.21	0.1	0.11	2.54	0.23	0.62	0.14	1.13
ENSG00000105650	PDE4C	phosphodiesterase 4C [Source:HGNC Symbol;Acc:HGNC:8782]	3.94729	1.98086	0.0118885	0.126572	yes	up	0.02	0.19	0.03	0.08	0.17	0.84	0.08	0.363333
ENSG00000211895	IGHA1	immunoglobulin heavy constant alpha 1 [Source:HGNC Symbol;Acc:HGNC:5478]	6.1947	2.63103	0.0119757	0.127232	yes	up	0	0	0.18	0.18	0.77	0.32	0.06	0.423333
ENSG00000275120		novel transcript, antisense to ZSCAN2	3.78383	1.91985	0.0123704	0.130489	yes	up	0.05	0.07	0.02	0.23	0.2	0.12	0.0466667	0.183333
ENSG00000130182	ZSCAN10	zinc finger and SCAN domain containing 10 [Source:HGNC Symbol;Acc:HGNC:12997]	23.877	4.57755	0.0125801	0.132263	yes	up	0	0	0	0.07	0.06	0.11	0	0.08
ENSG00000204950	LRRC10B	leucine rich repeat containing 10B [Source:HGNC Symbol;Acc:HGNC:37215]	23.868	4.577	0.0125828	0.132268	yes	up	0	0	0	0.04	0.18	0.03	0	0.0833333
ENSG00000255964	HSPD1P12	heat shock protein family D (Hsp60) member 1 pseudogene 12 [Source:HGNC Symbol;Acc:HGNC:35140]	23.7793	4.57163	0.0126887	0.133175	yes	up	0	0	0	0.09	0.37	0.13	0	0.196667
ENSG00000268996	MAN1B1-DT	MAN1B1 divergent transcript [Source:HGNC Symbol;Acc:HGNC:48715]	2.31521	1.21114	0.0127948	0.134009	yes	up	0.07	0.39	0.34	0.6	0.52	0.84	0.266667	0.653333
ENSG00000288559		novel transcript	24.3632	4.60663	0.0129664	0.13548	yes	up	0	0	0	1.58	0	0	0	0.526667
ENSG00000286035		novel transcript	23.5148	4.5555	0.0130108	0.13585	yes	up	0	0	0	0.02	0.04	0.09	0	0.05
ENSG00000119686	FLVCR2	FLVCR heme transporter 2 [Source:HGNC Symbol;Acc:HGNC:20105]	2.32476	1.21708	0.0132868	0.138232	yes	up	0.16	0.12	0.2	0.3	0.28	0.52	0.16	0.366667
ENSG00000163633	C4orf36	chromosome 4 open reading frame 36 [Source:HGNC Symbol;Acc:HGNC:28386]	2.10761	1.07561	0.0133813	0.139096	yes	up	1	1.01	1.34	3.45	1.77	1.99	1.11667	2.40333
ENSG00000159450	TCHH	trichohyalin [Source:HGNC Symbol;Acc:HGNC:11791]	7.471	2.9013	0.0137051	0.142072	yes	up	0	0.01	0	0.04	0.05	0.04	0.00333333	0.0433333
ENSG00000270008		novel transcript	23.9133	4.57974	0.0137991	0.1429	yes	up	0	0	0	1.1	0	0	0	0.366667
ENSG00000270959	LPP-AS2	LPP antisense RNA 2 [Source:HGNC Symbol;Acc:HGNC:27952]	4.26	2.09085	0.014119	0.145617	yes	up	0.05	0.04	0.04	0.2	0.16	0.19	0.0433333	0.183333
ENSG00000257671	KRT7-AS	KRT7 antisense RNA 1 [Source:HGNC Symbol;Acc:HGNC:52643]	10.3898	3.37709	0.014611	0.149749	yes	up	0.04	0	0	0.11	0.34	0.08	0.0133333	0.176667
ENSG00000280011		novel transcript, antisense to PARVG	2.3533	1.23468	0.0148453	0.151791	yes	up	0.03	0.02	0.01	0.08	0.06	0.03	0.02	0.0566667
ENSG00000169994	MYO7B	myosin VIIB [Source:HGNC Symbol;Acc:HGNC:7607]	3.51126	1.81199	0.0149216	0.152365	yes	up	0.08	0.18	0	0.4	0.19	0.39	0.0866667	0.326667
ENSG00000255741		novel transcript	10.4665	3.38771	0.0152782	0.155379	yes	up	0	0	0.17	1.24	0.98	0.35	0.0566667	0.856667
ENSG00000259460		novel transcript, antisense to MEIS2	4.53331	2.18057	0.0153018	0.155567	yes	up	0.07	0.56	0.78	2.51	1.72	2.41	0.47	2.21333
ENSG00000237230	KRTAP2-5P	keratin associated protein 2-5, pseudogene [Source:HGNC Symbol;Acc:HGNC:18920]	5.16593	2.36903	0.0153437	0.155862	yes	up	1.03	0	0.84	3.08	2.65	3.17	0.623333	2.96667
ENSG00000286193		novel transcript, antisense to CPLANE1	4.03729	2.01339	0.0153734	0.156085	yes	up	0.49	0.48	0.34	0.22	2.97	3.16	0.436667	2.11667
ENSG00000264443	NCMAP-DT	NCMAP divergent transcript [Source:HGNC Symbol;Acc:HGNC:54327]	22.1502	4.46925	0.0154793	0.157029	yes	up	0	0	0	0	0	0.35	0	0.116667
ENSG00000267052		novel transcript	4.18644	2.06572	0.0155285	0.15745	yes	up	0.09	0.07	0.07	0.26	0.36	0.41	0.0766667	0.343333
ENSG00000274570	SPDYE10P	speedy/RINGO cell cycle regulator family member E10, pseudogene [Source:HGNC Symbol;Acc:HGNC:51506]	3.44388	1.78403	0.0156254	0.1583	yes	up	0.14	0.04	0.08	0.21	0.44	0.31	0.0866667	0.32
ENSG00000261273		novel transcript	2.36883	1.24417	0.0162414	0.163395	yes	up	1.27	1.51	1.39	3.99	2.55	3.2	1.39	3.24667
ENSG00000159167	STC1	stanniocalcin 1 [Source:HGNC Symbol;Acc:HGNC:11373]	5.86354	2.55177	0.016346	0.164175	yes	up	0.03	0	0.03	0.1	0.1	0.09	0.02	0.0966667
ENSG00000127129	EDN2	endothelin 2 [Source:HGNC Symbol;Acc:HGNC:3177]	10.222	3.35361	0.0163626	0.164314	yes	up	0	0	0.05	0.23	0.3	0.22	0.0166667	0.25
ENSG00000110900	TSPAN11	tetraspanin 11 [Source:HGNC Symbol;Acc:HGNC:30795]	10.2136	3.35242	0.0164127	0.164735	yes	up	0.01	0	0	0.06	0.09	0.12	0.00333333	0.09
ENSG00000124440	HIF3A	hypoxia inducible factor 3 subunit alpha [Source:HGNC Symbol;Acc:HGNC:15825]	3.8182	1.93289	0.0166536	0.166822	yes	up	0.17	0.07	0	0.12	1.05	0.84	0.08	0.67
ENSG00000278291		novel transcript, antisense to IL17D	2.90088	1.53649	0.0168313	0.168296	yes	up	0.04	0.05	0.07	0.13	0.24	0.13	0.0533333	0.166667
ENSG00000258745		novel transcript, antisense to PYGL	10.0242	3.32542	0.0172691	0.171655	yes	up	0.24	0	0	0.84	0.44	1.4	0.08	0.893333
ENSG00000205238	SPDYE2	speedy/RINGO cell cycle regulator family member E2 [Source:HGNC Symbol;Acc:HGNC:33841]	2.16624	1.11519	0.0174731	0.173513	yes	up	0.16	0.71	0.36	0.9	1.18	0.5	0.41	0.86
ENSG00000259668		novel transcript, antisense to DMXL2	2.83229	1.50197	0.0174832	0.173556	yes	up	0.08	0.05	0.22	0.19	1.35	0.53	0.116667	0.69
ENSG00000161929	SCIMP	SLP adaptor and CSK interacting membrane protein [Source:HGNC Symbol;Acc:HGNC:33504]	4.71266	2.23654	0.0175798	0.174343	yes	up	0.05	0.05	0.05	0.23	0.29	0.29	0.05	0.27
ENSG00000245385		novel transcript, antisense to RNF26	21.9794	4.45808	0.0176342	0.174741	yes	up	0	0	0	1.58	0.46	0	0	0.68
ENSG00000227300	KRT16P2	keratin 16 pseudogene 2 [Source:HGNC Symbol;Acc:HGNC:37807]	21.8386	4.44881	0.0176518	0.174857	yes	up	0	0	0	0.26	0.1	0.05	0	0.136667
ENSG00000267742	SINHCAFP2	SINHCAF pseudogene 2 [Source:HGNC Symbol;Acc:HGNC:31737]	21.6657	4.43734	0.0177791	0.175918	yes	up	0	0	0	0.57	0.31	0.26	0	0.38
ENSG00000248866	USP46-DT	USP46 divergent transcript [Source:HGNC Symbol;Acc:HGNC:43991]	2.67289	1.4184	0.0179123	0.177034	yes	up	0.62	0.13	0.38	0.86	1.29	0.83	0.376667	0.993333
ENSG00000269226	TMSB15B	thymosin beta 15B [Source:NCBI gene (formerly Entrezgene);Acc:286527]	3.80257	1.92698	0.0179537	0.177356	yes	up	0.03	0.22	0.02	0.22	0.38	0.13	0.09	0.243333
ENSG00000213104	NPM1P46	nucleophosmin 1 pseudogene 46 [Source:HGNC Symbol;Acc:HGNC:45225]	2.18591	1.12824	0.0180864	0.178493	yes	up	0.51	1.07	0.85	2.37	1.78	1.36	0.81	1.83667
ENSG00000287856		novel protein	3.26014	1.70493	0.0182935	0.180185	yes	up	0.75	3.41	1.86	4.83	4.37	8.93	2.00667	6.04333
ENSG00000204538	PSORS1C2	psoriasis susceptibility 1 candidate 2 [Source:HGNC Symbol;Acc:HGNC:17199]	2.17232	1.11924	0.0184381	0.181315	yes	up	1.01	0.9	0.59	1.73	2.07	1.61	0.833333	1.80333
ENSG00000215146		zinc finger protein pseudogene	21.3109	4.41352	0.0185582	0.182318	yes	up	0	0	0	0.04	0	0.03	0	0.0233333
ENSG00000283235		novel transcript	3.2937	1.71971	0.0188377	0.184526	yes	up	0.41	0.15	0.1	1.03	0.73	0.78	0.22	0.846667
ENSG00000267834		novel transcript	21.0999	4.39917	0.0188631	0.184685	yes	up	0	0	0	0.33	1.28	0.23	0	0.613333
ENSG00000233818		novel transcript	2.87785	1.52499	0.0190399	0.186177	yes	up	0.17	1.03	0.41	2	1.17	1.82	0.536667	1.66333
ENSG00000248243	LINC02014	long intergenic non-protein coding RNA 2014 [Source:HGNC Symbol;Acc:HGNC:52849]	20.9639	4.38984	0.019181	0.187314	yes	up	0	0	0	0.33	0	0.6	0	0.31
ENSG00000242992	FTH1P4	ferritin heavy chain 1 pseudogene 4 [Source:HGNC Symbol;Acc:HGNC:3991]	20.9639	4.38984	0.019181	0.187314	yes	up	0	0	0	0.53	0	0.93	0	0.486667
ENSG00000238741	SCARNA7	small Cajal body-specific RNA 7 [Source:HGNC Symbol;Acc:HGNC:32563]	20.9572	4.38937	0.0191817	0.187261	yes	up	0	0	0	0.98	3.03	1.35	0	1.78667
ENSG00000115461	IGFBP5	insulin like growth factor binding protein 5 [Source:HGNC Symbol;Acc:HGNC:5474]	2.97858	1.57462	0.0192245	0.187618	yes	up	0.04	0.03	0.03	0.06	0.15	0.11	0.0333333	0.106667
ENSG00000214110	LDHAP4	lactate dehydrogenase A pseudogene 4 [Source:HGNC Symbol;Acc:HGNC:6539]	2.14268	1.09941	0.0193389	0.188492	yes	up	0.81	0.96	0.31	1.35	1.02	2.06	0.693333	1.47667
ENSG00000217120		ClpX caseinolytic protease X homolog (E. coli) (CLPX) pseudogene	20.8665	4.38312	0.0193401	0.188474	yes	up	0	0	0	0	0.37	0	0	0.123333
ENSG00000167748	KLK1	kallikrein 1 [Source:HGNC Symbol;Acc:HGNC:6357]	2.48606	1.31386	0.0193696	0.188731	yes	up	0.77	0.38	0.47	0.92	1.57	1.46	0.54	1.31667
ENSG00000256364		novel transcript, antisense to MLEC	20.6388	4.36728	0.0194118	0.189082	yes	up	0	0	0	0	0	1.21	0	0.403333
ENSG00000285881		Novel transcript, antisense to BMP1	5.7444	2.52216	0.0194745	0.18957	yes	up	0	0.15	0	0.54	0.24	0.28	0.05	0.353333
ENSG00000235890	TSPEAR-AS1	TSPEAR antisense RNA 1 [Source:HGNC Symbol;Acc:HGNC:1271]	20.7894	4.37777	0.0194981	0.189769	yes	up	0	0	0	0.04	0.06	0.12	0	0.0733333
ENSG00000148935	GAS2	growth arrest specific 2 [Source:HGNC Symbol;Acc:HGNC:4167]	3.91972	1.97075	0.0196632	0.191131	yes	up	0.25	0.07	0.03	1.38	0.32	0.4	0.116667	0.7
ENSG00000112309	B3GAT2	beta-1,3-glucuronyltransferase 2 [Source:HGNC Symbol;Acc:HGNC:922]	2.12272	1.08591	0.0197574	0.191862	yes	up	0.16	0.06	0.09	0.18	0.22	0.23	0.103333	0.21
ENSG00000170681	CAVIN4	caveolae associated protein 4 [Source:HGNC Symbol;Acc:HGNC:33742]	2.3975	1.26153	0.0197649	0.191905	yes	up	0.18	0	0.22	0.32	0.53	0.12	0.133333	0.323333
ENSG00000261324		novel transcript, overlapping HIST4H4	2.10882	1.07644	0.0199298	0.193258	yes	up	0.13	0.1	0.08	0.29	0.26	0.13	0.103333	0.226667
ENSG00000263443		novel transcript	20.5337	4.35992	0.0199799	0.19362	yes	up	0	0	0	0	0.76	0.91	0	0.556667
ENSG00000272934		novel transcript	20.5171	4.35876	0.0201603	0.194839	yes	up	0	0	0	0.12	0.93	0.91	0	0.653333
ENSG00000186007	LEMD1	LEM domain containing 1 [Source:HGNC Symbol;Acc:HGNC:18725]	2.86571	1.5189	0.0202532	0.195519	yes	up	1.02	0.6	0.46	1.61	2.09	1.23	0.693333	1.64333
ENSG00000261466		novel transcript	20.5003	4.35757	0.0204237	0.196977	yes	up	0	0	0	0	1.03	0	0	0.343333
ENSG00000186340	THBS2	thrombospondin 2 [Source:HGNC Symbol;Acc:HGNC:11786]	3.99328	1.99757	0.0204428	0.197036	yes	up	0	0.04	0.02	0.11	0.1	0.08	0.02	0.0966667
ENSG00000223511		novel transcript	5.66166	2.50123	0.0205269	0.197658	yes	up	0.17	0.42	0	1.85	0.32	1.17	0.196667	1.11333
ENSG00000180530	NRIP1	nuclear receptor interacting protein 1 [Source:HGNC Symbol;Acc:HGNC:8001]	2.05743	1.04085	0.0206005	0.198272	yes	up	0.06	0.05	0.12	0.17	0.11	0.28	0.0766667	0.186667
ENSG00000266236	NARF-IT1	NARF intronic transcript 1 [Source:HGNC Symbol;Acc:HGNC:43651]	2.27148	1.18363	0.0208269	0.200007	yes	up	1.22	0.89	0.51	2.67	1.89	1.39	0.873333	1.98333
ENSG00000115705	TPO	thyroid peroxidase [Source:HGNC Symbol;Acc:HGNC:12015]	6.84136	2.77428	0.0208328	0.200032	yes	up	0	0.01	0.01	0.04	0.11	0.22	0.00666667	0.123333
ENSG00000213285	RPL23AP45	ribosomal protein L23a pseudogene 45 [Source:HGNC Symbol;Acc:HGNC:36896]	20.0984	4.32901	0.0210648	0.201844	yes	up	0	0	0	0	0	1.83	0	0.61
ENSG00000272887	CSPG4P5	chondroitin sulfate proteoglycan 4 pseudogene 5 [Source:HGNC Symbol;Acc:HGNC:29403]	20.7835	4.37737	0.0210841	0.201965	yes	up	0	0	0	0.12	0	0.01	0	0.0433333
ENSG00000178226	PRSS36	serine protease 36 [Source:HGNC Symbol;Acc:HGNC:26906]	9.77067	3.28846	0.0210964	0.202051	yes	up	0	0	0.02	0.18	0.58	0.02	0.00666667	0.26
ENSG00000269910		novel transcript, antisense to KLC1	2.73325	1.45062	0.0212566	0.203393	yes	up	1.49	0	1.58	0	7.72	0	1.02333	2.57333
ENSG00000196796	NPIPB10P	nuclear pore complex interacting protein family, member B10, pseudogene [Source:HGNC Symbol;Acc:HGNC:37455]	20.3404	4.34628	0.0221163	0.21016	yes	up	0	0	0	0.37	0.18	0	0	0.183333
ENSG00000284138	ATP6V0CP4	ATPase H+ transporting V0 subunit c pseudogene 4 [Source:HGNC Symbol;Acc:HGNC:40002]	5.54246	2.47053	0.0221301	0.210226	yes	up	1.15	0	0	2.16	3.38	0.3	0.383333	1.94667
ENSG00000225746	MEG8	maternally expressed 8, small nucleolar RNA host gene [Source:HGNC Symbol;Acc:HGNC:14574]	4.84056	2.27517	0.0222956	0.211532	yes	up	0.15	0.05	0.01	0.37	0.3	0.32	0.07	0.33
ENSG00000267765		novel transcript, antisense to CNTNAP1	19.7794	4.30593	0.02234	0.211855	yes	up	0	0	0	0	0.32	0.51	0	0.276667
ENSG00000204301	NOTCH4	notch receptor 4 [Source:HGNC Symbol;Acc:HGNC:7884]	2.10783	1.07576	0.0223498	0.211914	yes	up	0.17	0.2	0.38	0.59	0.63	0.66	0.25	0.626667
ENSG00000091879	ANGPT2	angiopoietin 2 [Source:HGNC Symbol;Acc:HGNC:485]	2.67673	1.42047	0.0224791	0.212841	yes	up	0.06	0.08	0.03	0.17	0.26	0.09	0.0566667	0.173333
ENSG00000259118		novel transcript, antisense to MAX	9.52807	3.25218	0.0225766	0.213531	yes	up	0	0	0.1	0.82	0.67	0.73	0.0333333	0.74
ENSG00000162913	OBSCN-AS1	OBSCN antisense RNA 1 [Source:HGNC Symbol;Acc:HGNC:32047]	2.72236	1.44486	0.0229046	0.216027	yes	up	0.32	0.11	0.03	1.35	0.25	0.77	0.153333	0.79
ENSG00000186088	GSAP	gamma-secretase activating protein [Source:HGNC Symbol;Acc:HGNC:28042]	9.47038	3.24342	0.0229524	0.216444	yes	up	0	0	0.02	0.1	0.04	0.08	0.00666667	0.0733333
ENSG00000260919		novel transcript, antisense to CLK3	19.5307	4.28767	0.022964	0.216486	yes	up	0	0	0	0	0	2.37	0	0.79
ENSG00000254909		potassium channel tetramerisation domain containing 6 (KCTD6) pseudogene	6.63593	2.7303	0.0229687	0.216463	yes	up	6.45	4.7	0	0	24.89	38.97	3.71667	21.2867
ENSG00000280069		TEC	3.67467	1.87761	0.0230702	0.217184	yes	up	0.1	0.08	0.03	0.36	0.16	0.27	0.07	0.263333
ENSG00000230113		novel transcript	19.8805	4.31328	0.0231862	0.218106	yes	up	0	0	0	0.85	0.25	0.41	0	0.503333
ENSG00000285897		novel transcript	3.31541	1.72919	0.0233447	0.219088	yes	up	0	0	0.08	0.05	0.13	0.1	0.0266667	0.0933333
ENSG00000146966	DENND2A	DENN domain containing 2A [Source:HGNC Symbol;Acc:HGNC:22212]	3.53343	1.82107	0.0234976	0.220182	yes	up	0.07	0.04	0.01	0.16	0.15	0.16	0.04	0.156667
ENSG00000235888		novel transcript	2.00769	1.00554	0.0237008	0.221812	yes	up	0.19	0.22	0.27	0.18	0.45	0.26	0.226667	0.296667
ENSG00000283696		novel transcript	2.99637	1.58322	0.0237852	0.222362	yes	up	0.33	0.27	0.21	0.41	0.49	1.47	0.27	0.79
ENSG00000100583	SAMD15	sterile alpha motif domain containing 15 [Source:HGNC Symbol;Acc:HGNC:18631]	3.63395	1.86154	0.0244136	0.227081	yes	up	0	0.06	0.09	0.06	0.73	0.36	0.05	0.383333
ENSG00000198237	GUSBP13	GUSB pseudogene 13 [Source:HGNC Symbol;Acc:HGNC:54495]	4.54482	2.18422	0.0244968	0.227716	yes	up	0	0.59	0	0	0	2.53	0.196667	0.843333
ENSG00000272086	GOLPH3-DT	GOLPH3 divergent transcript [Source:HGNC Symbol;Acc:HGNC:55231]	5.37855	2.42722	0.0245804	0.228353	yes	up	0.11	0.09	0.09	0.14	0.44	1.1	0.0966667	0.56
ENSG00000182866	LCK	LCK proto-oncogene, Src family tyrosine kinase [Source:HGNC Symbol;Acc:HGNC:6524]	9.16804	3.19661	0.0250015	0.231626	yes	up	0	0.07	0	0.04	0.1	0.69	0.0233333	0.276667
ENSG00000270419	CAHM	colon adenocarcinoma hypermethylated [Source:HGNC Symbol;Acc:HGNC:42860]	19.5579	4.28968	0.025569	0.235911	yes	up	0	0	0	0.71	0	0	0	0.236667
ENSG00000117069	ST6GALNAC5	ST6 N-acetylgalactosaminide alpha-2,6-sialyltransferase 5 [Source:HGNC Symbol;Acc:HGNC:19342]	2.28306	1.19097	0.0259502	0.238775	yes	up	0.14	0.19	0.55	0.39	0.4	0.22	0.293333	0.336667
ENSG00000248449	PCDHGB8P	protocadherin gamma subfamily B, 8 pseudogene [Source:HGNC Symbol;Acc:HGNC:8715]	19.297	4.2703	0.0262115	0.240559	yes	up	0	0	0	0.14	0.02	0	0	0.0533333
ENSG00000231566	LINC02595	long intergenic non-protein coding RNA 2595 [Source:HGNC Symbol;Acc:HGNC:53946]	2.09595	1.0676	0.0263271	0.241291	yes	up	0.55	0.43	0.95	1.23	1.65	0.91	0.643333	1.26333
ENSG00000228021		novel transcript	4.49064	2.16692	0.0265176	0.242561	yes	up	0.22	0.02	0	2.42	0.27	0.17	0.08	0.953333
ENSG00000251079	BMS1P2	BMS1 pseudogene 2 [Source:HGNC Symbol;Acc:HGNC:23650]	18.7527	4.22903	0.0265651	0.242849	yes	up	0	0	0	0	0.23	0	0	0.0766667
ENSG00000267879		novel transcript, antisense to KLK6, KLK7, KLK8 and KLK9	2.39786	1.26175	0.0266334	0.24318	yes	up	0.13	0.05	0.18	0.24	0.41	0.53	0.12	0.393333
ENSG00000168490	PHYHIP	phytanoyl-CoA 2-hydroxylase interacting protein [Source:HGNC Symbol;Acc:HGNC:16865]	2.32479	1.2171	0.0267761	0.244336	yes	up	0.15	0.21	0.17	0.41	0.9	0.2	0.176667	0.503333
ENSG00000167083	GNGT2	G protein subunit gamma transducin 2 [Source:HGNC Symbol;Acc:HGNC:4412]	18.9565	4.24462	0.0270851	0.246636	yes	up	0	0	0	0.48	0.11	0.21	0	0.266667
ENSG00000283041		eukaryotic translation elongation factor 1 gamma (	5.16847	2.36974	0.0273355	0.248357	yes	up	0	0	0.15	0.13	0.1	0.63	0.05	0.286667
ENSG00000155761	SPAG17	sperm associated antigen 17 [Source:HGNC Symbol;Acc:HGNC:26620]	18.7861	4.2316	0.0275276	0.249504	yes	up	0	0	0	0.44	0.03	0	0	0.156667
ENSG00000213406	ANXA2P1	annexin A2 pseudogene 1 [Source:HGNC Symbol;Acc:HGNC:538]	18.7041	4.22529	0.0277519	0.251162	yes	up	0	0	0	0.34	0.18	0.08	0	0.2
ENSG00000184984	CHRM5	cholinergic receptor muscarinic 5 [Source:HGNC Symbol;Acc:HGNC:1954]	18.7041	4.22529	0.0277519	0.251162	yes	up	0	0	0	0.05	0.02	0.01	0	0.0266667
ENSG00000267006		novel transcript	6.48231	2.69651	0.0279014	0.25229	yes	up	0	0.11	0	0.25	0.39	0.24	0.0366667	0.293333
ENSG00000286988		novel transcript, antisense to MRPS22	18.6225	4.21897	0.0279774	0.252751	yes	up	0	0	0	0.29	0.08	0.14	0	0.17
ENSG00000179058	C9orf50	chromosome 9 open reading frame 50 [Source:HGNC Symbol;Acc:HGNC:23677]	18.5649	4.2145	0.028079	0.253442	yes	up	0	0	0	0.05	0.09	0	0	0.0466667
ENSG00000278983		TEC	18.5363	4.21228	0.028201	0.254279	yes	up	0	0	0	0.05	0.07	0	0	0.04
ENSG00000075340	ADD2	adducin 2 [Source:HGNC Symbol;Acc:HGNC:244]	18.5412	4.21266	0.0282042	0.25427	yes	up	0	0	0	0.02	0	0.15	0	0.0566667
ENSG00000185985	SLITRK2	SLIT and NTRK like family member 2 [Source:HGNC Symbol;Acc:HGNC:13449]	18.4554	4.20597	0.0284289	0.255839	yes	up	0	0	0	0.02	0.02	0.01	0	0.0166667
ENSG00000284722		novel transcript	18.4554	4.20597	0.0284289	0.255839	yes	up	0	0	0	0.02	0.03	0.01	0	0.02
ENSG00000237517	DGCR5	DiGeorge syndrome critical region gene 5 [Source:HGNC Symbol;Acc:HGNC:16757]	18.3872	4.20063	0.0284489	0.255867	yes	up	0	0	0	0.22	0.18	0.22	0	0.206667
ENSG00000288063		novel transcript, antisense to RAD54L2and TEX264	4.63205	2.21165	0.0285262	0.256335	yes	up	0.04	0.07	0.04	0.34	0.27	0.2	0.05	0.27
ENSG00000288602	C8orf44-SGK3	C8orf44-SGK3 readthrough [Source:NCBI gene (formerly Entrezgene);Acc:100533105]	2.34964	1.23244	0.0285618	0.256541	yes	up	0.32	1.66	0	3.12	1.05	1.19	0.66	1.78667
ENSG00000266900		novel transcript, sense intronic to KIAA1468	18.3749	4.19967	0.028658	0.257214	yes	up	0	0	0	0.11	0.09	0.08	0	0.0933333
ENSG00000184697	CLDN6	claudin 6 [Source:HGNC Symbol;Acc:HGNC:2048]	18.3749	4.19967	0.028658	0.257214	yes	up	0	0	0	0.14	0.11	0.07	0	0.106667
ENSG00000199719	RN7SKP74	RN7SK pseudogene 74 [Source:HGNC Symbol;Acc:HGNC:45798]	18.3749	4.19967	0.028658	0.257214	yes	up	0	0	0	2.46	1.9	1.69	0	2.01667
ENSG00000236330	RPL5P9	ribosomal protein L5 pseudogene 9 [Source:HGNC Symbol;Acc:HGNC:36557]	18.3749	4.19967	0.028658	0.257214	yes	up	0	0	0	0.24	0.19	0.17	0	0.2
ENSG00000243650	RN7SL834P	RNA, 7SL, cytoplasmic 834, pseudogene [Source:HGNC Symbol;Acc:HGNC:46850]	6.42141	2.68289	0.0287297	0.257515	yes	up	1.62	1.19	0	6.56	3.77	6.7	0.936667	5.67667
ENSG00000225891	DHDDS-AS1	DHDDS antisense RNA 1 [Source:HGNC Symbol;Acc:HGNC:40925]	18.2901	4.19299	0.0288847	0.258751	yes	up	0	0	0	0.09	0.34	0	0	0.143333
ENSG00000248636		novel transcript	18.2948	4.19336	0.0288884	0.258631	yes	up	0	0	0	0.35	0.26	0.38	0	0.33
ENSG00000260273		novel transcript, antisense to CD164	6.39601	2.67717	0.0290492	0.259764	yes	up	0	0.16	0	0.25	0.49	0.53	0.0533333	0.423333
ENSG00000287423		novel transcript	18.0476	4.17374	0.0295785	0.263836	yes	up	0	0	0	0	0.2	0	0	0.0666667
ENSG00000177202	SPACA4	sperm acrosome associated 4 [Source:HGNC Symbol;Acc:HGNC:16441]	18.052	4.17409	0.0295826	0.263834	yes	up	0	0	0	0.11	0.17	0.23	0	0.17
ENSG00000227214	HCG15	HLA complex group 15 [Source:HGNC Symbol;Acc:HGNC:18361]	17.969	4.16744	0.0298134	0.265424	yes	up	0	0	0	0	0.39	0.07	0	0.153333
ENSG00000250135		novel transcript	12.3225	3.62322	0.0298924	0.265932	yes	up	0	0.05	0	0	0	1.1	0.0166667	0.366667
ENSG00000178934	LGALS7B	galectin 7B [Source:HGNC Symbol;Acc:HGNC:34447]	2.59486	1.37565	0.0299001	0.265962	yes	up	0.56	0.99	1.84	0.61	2.26	5.25	1.13	2.70667
ENSG00000114349	GNAT1	G protein subunit alpha transducin 1 [Source:HGNC Symbol;Acc:HGNC:4393]	17.8908	4.16115	0.0300496	0.266939	yes	up	0	0	0	0	0.96	0.11	0	0.356667
ENSG00000223461		novel transcript	17.895	4.16148	0.0300541	0.26694	yes	up	0	0	0	0.24	0	0.85	0	0.363333
ENSG00000253873	PCDHGA11	protocadherin gamma subfamily A, 11 [Source:HGNC Symbol;Acc:HGNC:8698]	2.12606	1.08818	0.030164	0.26776	yes	up	0.15	0.03	0.13	0.41	0.2	0.13	0.103333	0.246667
ENSG00000239556		uroplakin-like protein (UPLP) pseudogene	17.8246	4.15579	0.0302513	0.268495	yes	up	0	0	0	0	0.35	0.29	0	0.213333
ENSG00000158125	XDH	xanthine dehydrogenase [Source:HGNC Symbol;Acc:HGNC:12805]	17.8129	4.15485	0.030287	0.268733	yes	up	0	0	0	0	0.03	0.03	0	0.02
ENSG00000277010		novel transcript, antisense to TPSG1	17.8129	4.15485	0.030287	0.268733	yes	up	0	0	0	0	0.74	0.67	0	0.47
ENSG00000279144		TEC	17.8129	4.15485	0.030287	0.268733	yes	up	0	0	0	0	0.87	0.79	0	0.553333
ENSG00000130528	HRC	histidine rich calcium binding protein [Source:HGNC Symbol;Acc:HGNC:5178]	17.8129	4.15485	0.030287	0.268733	yes	up	0	0	0	0	0.1	0.08	0	0.06
ENSG00000258791	LINC00520	long intergenic non-protein coding RNA 520 [Source:HGNC Symbol;Acc:HGNC:19843]	17.8129	4.15485	0.030287	0.268733	yes	up	0	0	0	0	0.13	0.09	0	0.0733333
ENSG00000240089	BMS1P3	BMS1 pseudogene 3 [Source:HGNC Symbol;Acc:HGNC:23651]	18.0341	4.17266	0.0303175	0.268651	yes	up	0	0	0	0.19	0.37	0	0	0.186667
ENSG00000147059	SPIN2A	spindlin family member 2A [Source:HGNC Symbol;Acc:HGNC:20694]	2.20375	1.13996	0.0303248	0.268676	yes	up	0.32	0.1	0.18	0.32	0.41	0.49	0.2	0.406667
ENSG00000171847	FAM90A1	family with sequence similarity 90 member A1 [Source:HGNC Symbol;Acc:HGNC:25526]	4.5541	2.18717	0.0303301	0.268684	yes	up	0.03	0.05	0.02	0.13	0.32	0.18	0.0333333	0.21
ENSG00000182177	ASB18	ankyrin repeat and SOCS box containing 18 [Source:HGNC Symbol;Acc:HGNC:19770]	17.7353	4.14856	0.0305256	0.2701	yes	up	0	0	0	0	0.07	0.1	0	0.0566667
ENSG00000279872		novel transcript	5.51054	2.46219	0.0305852	0.270509	yes	up	9.88	0	0	3.95	23.49	13.5	3.29333	13.6467
ENSG00000058335	RASGRF1	Ras protein specific guanine nucleotide releasing factor 1 [Source:HGNC Symbol;Acc:HGNC:9875]	2.24242	1.16505	0.0306454	0.271002	yes	up	0.31	0.06	0.19	0.29	0.46	0.21	0.186667	0.32
ENSG00000223652		novel transcript	18.2202	4.18747	0.0306855	0.271277	yes	up	0	0	0	0.78	0.11	0	0	0.296667
ENSG00000274767		novel transcript, antisense CCL3L3	17.6582	4.14226	0.0307654	0.271825	yes	up	0	0	0	0	0.07	0.34	0	0.136667
ENSG00000230612		novel transcript, antisense to KIF3A	2.77866	1.47439	0.0307666	0.271796	yes	up	0.86	0.28	0.31	1.98	1.46	0.96	0.483333	1.46667
ENSG00000166033	HTRA1	HtrA serine peptidase 1 [Source:HGNC Symbol;Acc:HGNC:9476]	2.55882	1.35548	0.0308692	0.272425	yes	up	0.58	1.08	0.65	2.02	2.04	3.55	0.77	2.53667
ENSG00000255581		heat shock 60kDa protein 1 (chaperonin) (HSPD1) pseudogene	8.75911	3.13078	0.0310031	0.273329	yes	up	0	0.13	0	0.76	0.6	0.27	0.0433333	0.543333
ENSG00000135960	EDAR	ectodysplasin A receptor [Source:HGNC Symbol;Acc:HGNC:2895]	4.5215	2.1768	0.0311283	0.274114	yes	up	0.03	0.01	0.01	0.08	0.11	0.09	0.0166667	0.0933333
ENSG00000055955	ITIH4	inter-alpha-trypsin inhibitor heavy chain 4 [Source:HGNC Symbol;Acc:HGNC:6169]	2.71221	1.43947	0.0312207	0.274648	yes	up	0.45	0.24	0.5	0.94	0.24	1.11	0.396667	0.763333
ENSG00000241547	ACTG1P20	actin gamma 1 pseudogene 20 [Source:HGNC Symbol;Acc:HGNC:51500]	2.55257	1.35195	0.0312977	0.275126	yes	up	1.64	1.28	1.34	2.61	3.22	4.22	1.42	3.35
ENSG00000107317	PTGDS	prostaglandin D2 synthase [Source:HGNC Symbol;Acc:HGNC:9592]	5.13795	2.36119	0.0315687	0.277107	yes	up	0	0.1	0.21	0.15	0.88	0.81	0.103333	0.613333
ENSG00000282988		novel protein	2.5979	1.37735	0.0316079	0.27737	yes	up	0	0.5	0.38	0.71	0.81	0.7	0.293333	0.74
ENSG00000116774	OLFML3	olfactomedin like 3 [Source:HGNC Symbol;Acc:HGNC:24956]	2.24577	1.16721	0.0316347	0.277565	yes	up	0.16	0.2	0.4	0.77	0.72	0.29	0.253333	0.593333
ENSG00000272617		novel protein, COG8-PDF readthrough	2.65319	1.40773	0.0317569	0.278557	yes	up	0	0	1.08	0	0	2.8	0.36	0.933333
ENSG00000205740		novel transcript, antisense to GTPBP4	2.62932	1.39469	0.0317742	0.278629	yes	up	0.02	0.09	0.14	0.2	0.35	0.15	0.0833333	0.233333
ENSG00000275734		novel transcript, sense overlapping CDK10	2.29997	1.20161	0.0318442	0.27892	yes	up	0	0.15	0.2	0.24	0.41	0.22	0.116667	0.29
ENSG00000253632		novel transcript	3.76021	1.91081	0.0321673	0.281262	yes	up	0.6	0.45	1.6	5.2	2.68	2.72	0.883333	3.53333
ENSG00000283345		M-phase phosphoprotein 10 (MPHOSPH10) pseudogene	3.10913	1.63651	0.0326007	0.284437	yes	up	0.27	0	0.26	0.63	0.5	0.52	0.176667	0.55
ENSG00000254665		novel transcript	4.2691	2.09393	0.0341292	0.295015	yes	up	0.32	0.12	0.09	1.78	0.45	0.22	0.176667	0.816667
ENSG00000163283	ALPP	alkaline phosphatase, placental [Source:HGNC Symbol;Acc:HGNC:439]	8.42301	3.07434	0.0341903	0.295375	yes	up	0.02	0	0	0.15	0.18	0.12	0.00666667	0.15
ENSG00000249631		novel transcript	8.41839	3.07354	0.0342203	0.295592	yes	up	0	0.22	0	0.16	0	0.69	0.0733333	0.283333
ENSG00000237489	C10orf143	chromosome 10 open reading frame 143 [Source:HGNC Symbol;Acc:HGNC:48677]	2.17283	1.11957	0.0342866	0.295996	yes	up	0.48	0.31	0.7	1.02	1.19	1.47	0.496667	1.22667
ENSG00000230163		novel transcript	8.10619	3.01902	0.0347181	0.298998	yes	up	0	0	0.12	0.23	1.13	0.02	0.04	0.46
ENSG00000214262	ANKRD36BP1	ankyrin repeat domain 36B pseudogene 1 [Source:HGNC Symbol;Acc:HGNC:28169]	16.8491	4.0746	0.0347661	0.299369	yes	up	0	0	0	0	0	0.27	0	0.09
ENSG00000230701	FBXW4P1	F-box and WD repeat domain containing 4 pseudogene 1 [Source:HGNC Symbol;Acc:HGNC:13609]	2.3857	1.25441	0.0352215	0.302132	yes	up	0.36	0.02	0.1	0.23	0.33	0.55	0.16	0.37
ENSG00000163606	CD200R1	CD200 receptor 1 [Source:HGNC Symbol;Acc:HGNC:24235]	5.08337	2.34578	0.036098	0.308386	yes	up	0	0.03	0.03	0.15	0.08	0.05	0.02	0.0933333
ENSG00000242071	RPL7AP6	ribosomal protein L7a pseudogene 6 [Source:HGNC Symbol;Acc:HGNC:19785]	17.0358	4.0905	0.0362656	0.309643	yes	up	0	0	0	0.57	0	0.13	0	0.233333
ENSG00000272031	ANKRD34A	ankyrin repeat domain 34A [Source:HGNC Symbol;Acc:HGNC:27639]	2.19984	1.1374	0.0362954	0.309811	yes	up	0.09	0.14	0.1	0.43	0.19	0.31	0.11	0.31
ENSG00000254088	SLC2A3P4	solute carrier family 2 member 3 pseudogene 4 [Source:HGNC Symbol;Acc:HGNC:31076]	5.06635	2.34095	0.036482	0.311097	yes	up	0	0	0.12	0.43	0.2	0.13	0.04	0.253333
ENSG00000279306		novel transcript	7.95153	2.99123	0.0370965	0.315627	yes	up	0	0.08	0	0.11	0.44	0.32	0.0266667	0.29
ENSG00000113302	IL12B	interleukin 12B [Source:HGNC Symbol;Acc:HGNC:5970]	2.19057	1.13131	0.0373153	0.317044	yes	up	0.11	0.25	0.16	0.32	0.42	0.46	0.173333	0.4
ENSG00000229771		novel transcript	4.38967	2.13411	0.0374132	0.317742	yes	up	0	0.03	0.11	0.26	0.34	0.12	0.0466667	0.24
ENSG00000268279		novel transcript	16.4956	4.04401	0.0375856	0.318894	yes	up	0	0	0	0	0.83	0	0	0.276667
ENSG00000279837		novel transcript	4.3845	2.13241	0.0376112	0.318933	yes	up	0.37	0.1	0	1.34	0.24	0.54	0.156667	0.706667
ENSG00000250334	LINC00989	long intergenic non-protein coding RNA 989 [Source:HGNC Symbol;Acc:HGNC:48918]	16.6374	4.05636	0.0382601	0.323666	yes	up	0	0	0	24.81	13.17	0	0	12.66
ENSG00000160013	PTGIR	prostaglandin I2 receptor [Source:HGNC Symbol;Acc:HGNC:9602]	4.35802	2.12367	0.0383941	0.324574	yes	up	0.03	0.03	0.12	0.38	0	0.33	0.06	0.236667
ENSG00000137709	POU2F3	POU class 2 homeobox 3 [Source:HGNC Symbol;Acc:HGNC:19864]	4.35621	2.12307	0.038432	0.324758	yes	up	0.09	0.07	0	0.49	0.21	0.18	0.0533333	0.293333
ENSG00000286511		novel transcript	2.81647	1.49389	0.0384997	0.325104	yes	up	0.12	0.13	0.05	0.39	0.31	0.2	0.1	0.3
ENSG00000146859	TMEM140	transmembrane protein 140 [Source:HGNC Symbol;Acc:HGNC:21870]	3.50527	1.80953	0.0390077	0.328936	yes	up	0	1.22	0.03	0.02	0.08	0.13	0.416667	0.0766667
ENSG00000173262	SLC2A14	solute carrier family 2 member 14 [Source:HGNC Symbol;Acc:HGNC:18301]	16.4334	4.03856	0.039302	0.330866	yes	up	0	0	0	0.08	0.05	0.02	0	0.05
ENSG00000267059		novel transcript, readthrough between UQCR11 and MBD3	2.69693	1.43132	0.0397491	0.333842	yes	up	0	0	0.83	0.41	1.97	0	0.276667	0.793333
ENSG00000225331	LINC01678	long intergenic non-protein coding RNA 1678 [Source:HGNC Symbol;Acc:HGNC:52466]	4.30898	2.10735	0.0398922	0.334534	yes	up	0.31	0	0.08	0.75	0.69	0.27	0.13	0.57
ENSG00000214248		novel transcript, antisense to LRRC8E	5.33624	2.41582	0.0399529	0.334951	yes	up	0	0.03	0	0.1	0.04	0.04	0.01	0.06
ENSG00000170074	FAM153A	family with sequence similarity 153 member A [Source:HGNC Symbol;Acc:HGNC:29940]	16.0328	4.00295	0.0402194	0.336487	yes	up	0	0	0	0.24	0	0.05	0	0.0966667
ENSG00000253159	PCDHGA12	protocadherin gamma subfamily A, 12 [Source:HGNC Symbol;Acc:HGNC:8699]	4.76906	2.25371	0.0403329	0.337251	yes	up	0.03	0.02	0	0.08	0.08	0.05	0.0166667	0.07
ENSG00000234577	SYNE1-AS1	SYNE1 antisense RNA 1 [Source:HGNC Symbol;Acc:HGNC:40793]	16.3705	4.03303	0.0403834	0.337627	yes	up	0	0	0	1.05	0.22	0	0	0.423333
ENSG00000235618	FAM21EP	family with sequence similarity 21 member E, pseudogene [Source:HGNC Symbol;Acc:HGNC:45010]	15.9766	3.99789	0.0407665	0.340126	yes	up	0	0	0	0.05	0	0.11	0	0.0533333
ENSG00000287123		novel transcript	16.3758	4.03349	0.0408965	0.340976	yes	up	0	0	0	0.25	0	0	0	0.0833333
ENSG00000212122	TSSK1B	testis specific serine kinase 1B [Source:HGNC Symbol;Acc:HGNC:14968]	16.3758	4.03349	0.0408965	0.340976	yes	up	0	0	0	0.17	0	0	0	0.0566667
ENSG00000269846		novel transcript, antisense to RBL1	16.1561	4.014	0.0410586	0.341905	yes	up	0	0	0	0.2	0.05	0.05	0	0.1
ENSG00000250320	EDIL3-DT	EDIL3 divergent transcript [Source:HGNC Symbol;Acc:HGNC:40204]	15.8956	3.99056	0.0411025	0.342176	yes	up	0	0	0	0.05	0	0.15	0	0.0666667
ENSG00000248472	DDX11L9	DEAD/H-box helicase 11 like 9 (pseudogene) [Source:HGNC Symbol;Acc:HGNC:37109]	16.0945	4.0085	0.0414451	0.344651	yes	up	0	0	0	0.16	0.04	0.04	0	0.08
ENSG00000272563		novel transcript	16.1377	4.01236	0.0418702	0.347519	yes	up	0	0	0	0.09	0.02	0	0	0.0366667
ENSG00000232354	VIPR1-AS1	VIPR1 antisense RNA 1 [Source:HGNC Symbol;Acc:HGNC:40610]	4.85434	2.27928	0.0419844	0.348276	yes	up	0.16	0	0.09	0.21	0.74	0.39	0.0833333	0.446667
ENSG00000133328	PLAAT2	phospholipase A and acyltransferase 2 [Source:HGNC Symbol;Acc:HGNC:17824]	16.0602	4.00542	0.0422016	0.349743	yes	up	0	0	0	0.63	0	0.11	0	0.246667
ENSG00000231840	TMEM139-AS1	TMEM139 antisense RNA 1 [Source:HGNC Symbol;Acc:HGNC:40988]	16.0602	4.00542	0.0422016	0.349743	yes	up	0	0	0	0.92	0	0.16	0	0.36
ENSG00000135436	FAM186B	family with sequence similarity 186 member B [Source:HGNC Symbol;Acc:HGNC:25296]	2.04811	1.03429	0.0422616	0.350097	yes	up	0.19	0.14	0.32	0.57	0.36	0.59	0.216667	0.506667
ENSG00000224209	LINC00466	long intergenic non-protein coding RNA 466 [Source:HGNC Symbol;Acc:HGNC:27294]	2.44589	1.29036	0.0423013	0.350329	yes	up	0.33	0.24	0.21	0.45	1.06	0.35	0.26	0.62
ENSG00000243004		novel transcript, sense overlapping to MACC1	15.8477	3.9862	0.0423518	0.3507	yes	up	0	0	0	0.4	0.21	0.29	0	0.3
ENSG00000232104	RFX3-AS1	RFX3 antisense RNA 1 [Source:HGNC Symbol;Acc:HGNC:51197]	8.02169	3.00391	0.0424001	0.351052	yes	up	0	0.22	0	0.45	0.14	0.3	0.0733333	0.296667
ENSG00000260949		novel transcript, overlapping to EIF4EBP1	4.22427	2.0787	0.0426202	0.352826	yes	up	0	0.15	0.16	0.12	0.55	0.75	0.103333	0.473333
ENSG00000278654		IQ motif and Sec7 domain 3 (IQSEC3) pseudogene	15.6462	3.96774	0.0427331	0.353617	yes	up	0	0	0	0	0.92	0.24	0	0.386667
ENSG00000273014		novel transcript	8.49788	3.0871	0.0428216	0.354204	yes	up	0	0.21	0	1.4	0	1.24	0.07	0.88
ENSG00000276261		novel transcript, antisense to a lncRNA	15.9035	3.99128	0.0428565	0.354396	yes	up	0	0	0	0.93	0.49	0	0	0.473333
ENSG00000187140	FOXD3	forkhead box D3 [Source:HGNC Symbol;Acc:HGNC:3804]	15.8273	3.98434	0.0431923	0.356444	yes	up	0	0	0	0.1	0.03	0.02	0	0.05
ENSG00000283265		novel transcript	15.8273	3.98434	0.0431923	0.356444	yes	up	0	0	0	0.25	0.07	0.06	0	0.126667
ENSG00000277981		retinoblastoma binding protein 6 (RBBP6) pseudogene	15.8273	3.98434	0.0431923	0.356444	yes	up	0	0	0	0.44	0.12	0.11	0	0.223333
ENSG00000142959	BEST4	bestrophin 4 [Source:HGNC Symbol;Acc:HGNC:17106]	2.22399	1.15315	0.0433044	0.35698	yes	up	0.16	0.24	0.07	0.49	0.37	0.22	0.156667	0.36
ENSG00000277159		novel transcript	7.94689	2.99039	0.0433474	0.357286	yes	up	0	0	0.01	0.11	0	0.06	0.00333333	0.0566667
ENSG00000228124		novel transcript	15.7514	3.97741	0.0435296	0.358301	yes	up	0	0	0	1.1	0	0.52	0	0.54
ENSG00000213434	VTI1BP2	vesicle transport through interaction with t-SNAREs 1B pseudogene 2 [Source:HGNC Symbol;Acc:HGNC:43728]	15.7514	3.97741	0.0435296	0.358301	yes	up	0	0	0	0.52	0	0.25	0	0.256667
ENSG00000253915	MAPRE1P1	MAPRE1 pseudogene 1 [Source:HGNC Symbol;Acc:HGNC:29624]	15.6734	3.97024	0.0438551	0.360541	yes	up	0	0	0	0.28	0.33	0	0	0.203333
ENSG00000146001	PCDHB18P	protocadherin beta 18 pseudogene [Source:HGNC Symbol;Acc:HGNC:14548]	15.6734	3.97024	0.0438551	0.360541	yes	up	0	0	0	0.05	0.06	0	0	0.0366667
ENSG00000144130	NT5DC4	5'-nucleotidase domain containing 4 [Source:HGNC Symbol;Acc:HGNC:27678]	15.6734	3.97024	0.0438551	0.360541	yes	up	0	0	0	0.1	0.11	0	0	0.07
ENSG00000197446	CYP2F1	cytochrome P450 family 2 subfamily F member 1 [Source:HGNC Symbol;Acc:HGNC:2632]	15.6734	3.97024	0.0438551	0.360541	yes	up	0	0	0	0.08	0.1	0	0	0.06
ENSG00000278600		novel transcript, sense intronic to ST20	4.97636	2.31509	0.0439622	0.361176	yes	up	0.08	0	0	0	0.4	0	0.0266667	0.133333
ENSG00000008118	CAMK1G	calcium/calmodulin dependent protein kinase IG [Source:HGNC Symbol;Acc:HGNC:14585]	15.5983	3.96332	0.0441953	0.362894	yes	up	0	0	0	0.13	0.05	0.02	0	0.0666667
ENSG00000104879	CKM	creatine kinase, M-type [Source:HGNC Symbol;Acc:HGNC:1994]	15.5983	3.96332	0.0441953	0.362894	yes	up	0	0	0	0.12	0.09	0.04	0	0.0833333
ENSG00000115935	WIPF1	WAS/WASL interacting protein family member 1 [Source:HGNC Symbol;Acc:HGNC:12736]	7.86194	2.97488	0.0444319	0.36464	yes	up	0	0	0.03	0.07	0.04	0.12	0.01	0.0766667
ENSG00000251229		ribosomal protein S3A (RPS3A) pseudogene	3.26815	1.70847	0.0444836	0.364965	yes	up	0.29	0.23	0.08	0.24	1.12	0.59	0.2	0.65
ENSG00000227123	RPL12P44	ribosomal protein L12 pseudogene 44 [Source:HGNC Symbol;Acc:HGNC:44603]	15.5237	3.9564	0.0445369	0.365304	yes	up	0	0	0	0.64	0.25	0.45	0	0.446667
ENSG00000176769	TCERG1L	transcription elongation regulator 1 like [Source:HGNC Symbol;Acc:HGNC:23533]	15.5237	3.9564	0.0445369	0.365304	yes	up	0	0	0	0.06	0.03	0.05	0	0.0466667
ENSG00000196188	CTSE	cathepsin E [Source:HGNC Symbol;Acc:HGNC:2530]	15.5237	3.9564	0.0445369	0.365304	yes	up	0	0	0	0.26	0.02	0.04	0	0.106667
ENSG00000235169	SMIM1	small integral membrane protein 1 (Vel blood group) [Source:HGNC Symbol;Acc:HGNC:44204]	2.41461	1.27179	0.0446706	0.366054	yes	up	2.22	0.43	1.05	1.86	0.99	5.34	1.23333	2.73
ENSG00000228330		pseudogene similar to part of COX10 homolog, cytochrome c oxidase assembly protein, heme A: farnesyltransferase (yeast) (COX10)	15.4471	3.94927	0.0448659	0.367307	yes	up	0	0	0	0.14	0.45	0	0	0.196667
ENSG00000279780		novel transcript	15.4471	3.94927	0.0448659	0.367307	yes	up	0	0	0	0.1	0.33	0	0	0.143333
ENSG00000251550		COX assembly mitochondrial protein homolog (S. cerevisiae) (CMC1) pseudogene	15.4471	3.94927	0.0448659	0.367307	yes	up	0	0	0	1.25	3.84	0	0	1.69667
ENSG00000274937		novel transcript	15.4494	3.94948	0.04488	0.367224	yes	up	0	0	0	0.26	0	0.28	0	0.18
ENSG00000264050		gap junction protein, alpha 4, 37kDa (GJA4) pseudogene	15.4494	3.94948	0.04488	0.367224	yes	up	0	0	0	0.33	0	0.36	0	0.23
ENSG00000235488	JARID2-AS1	JARID2 antisense RNA 1 [Source:HGNC Symbol;Acc:HGNC:40314]	15.4494	3.94948	0.04488	0.367224	yes	up	0	0	0	0.8	0	0.84	0	0.546667
ENSG00000141434	MEP1B	meprin A subunit beta [Source:HGNC Symbol;Acc:HGNC:7020]	15.3733	3.94235	0.0452103	0.369329	yes	up	0	0	0	0.04	0.09	0.03	0	0.0533333
ENSG00000174343	CHRNA9	cholinergic receptor nicotinic alpha 9 subunit [Source:HGNC Symbol;Acc:HGNC:14079]	2.57454	1.36431	0.0452391	0.369514	yes	up	0.09	0.12	0.12	1.4	0.56	0.24	0.11	0.733333
ENSG00000285901		novel transcript	15.3095	3.93636	0.0452771	0.369775	yes	up	0	0	0	0	0.09	0	0	0.03
ENSG00000104901	DKKL1	dickkopf like acrosomal protein 1 [Source:HGNC Symbol;Acc:HGNC:16528]	3.09771	1.6312	0.0453754	0.370428	yes	up	0	0.51	0.15	0.44	1.31	0.72	0.22	0.823333
ENSG00000226666	HSPA9P1	heat shock protein family A (Hsp70) member 9 pseudogene 1 [Source:HGNC Symbol;Acc:HGNC:24915]	15.2998	3.93545	0.0455561	0.371554	yes	up	0	0	0	0.04	0.07	0.06	0	0.0566667
ENSG00000259039		novel transcript, antisense to SLC35F4	15.2998	3.93545	0.0455561	0.371554	yes	up	0	0	0	0.17	0.11	0.11	0	0.13
ENSG00000286180		novel transcript	15.2998	3.93545	0.0455561	0.371554	yes	up	0	0	0	0.11	0.17	0.15	0	0.143333
ENSG00000253744		novel transcript	7.36449	2.88059	0.0456259	0.371973	yes	up	0	0.27	0	0.76	1.68	0.29	0.09	0.91
ENSG00000265043		novel transcript	15.1895	3.925	0.0457767	0.372802	yes	up	0	0	0	0	0.05	0.03	0	0.0266667
ENSG00000183128	CALHM3	calcium homeostasis modulator 3 [Source:HGNC Symbol;Acc:HGNC:23458]	2.3105	1.2082	0.0458812	0.373452	yes	up	0.39	0.07	0.21	0.43	0.6	0.5	0.223333	0.51
ENSG00000270802		ribosomal protein L21 (RPL21) pseudogene	15.2247	3.92835	0.0458885	0.373461	yes	up	0	0	0	0	5.97	0	0	1.99
ENSG00000234724	HDAC1P1	histone deacetylase 1 pseudogene 1 [Source:HGNC Symbol;Acc:HGNC:45190]	15.2247	3.92835	0.0458885	0.373461	yes	up	0	0	0	0	0.25	0	0	0.0833333
ENSG00000262482		novel transcript, antisense to FLYWCH1	15.2247	3.92835	0.0458885	0.373461	yes	up	0	0	0	0	1.21	0	0	0.403333
ENSG00000228817	BACH1-IT2	BACH1 intronic transcript 2 [Source:HGNC Symbol;Acc:HGNC:40007]	15.2247	3.92835	0.0458885	0.373461	yes	up	0	0	0	0	0.61	0	0	0.203333
ENSG00000226806	LCT-AS1	LCT antisense RNA 1 [Source:HGNC Symbol;Acc:HGNC:40337]	15.2247	3.92835	0.0458885	0.373461	yes	up	0	0	0	0	0.19	0	0	0.0633333
ENSG00000234859		novel transcript	15.2268	3.92854	0.0459035	0.373283	yes	up	0	0	0	0.04	0.03	0.09	0	0.0533333
ENSG00000280245		TEC	15.2268	3.92854	0.0459035	0.373283	yes	up	0	0	0	0.09	0.07	0.2	0	0.12
ENSG00000261838		novel transcript, antisense to C16orf46	15.2268	3.92854	0.0459035	0.373283	yes	up	0	0	0	0.52	0.41	1.1	0	0.676667
ENSG00000220008	LINGO3	leucine rich repeat and Ig domain containing 3 [Source:HGNC Symbol;Acc:HGNC:21206]	15.2268	3.92854	0.0459035	0.373283	yes	up	0	0	0	0.04	0.03	0.08	0	0.05
ENSG00000163032	VSNL1	visinin like 1 [Source:HGNC Symbol;Acc:HGNC:12722]	3.08793	1.62664	0.0459947	0.373574	yes	up	0.17	0.11	0.02	0.21	0.43	0.24	0.1	0.293333
ENSG00000285632		novel transcript	7.74047	2.95242	0.0460256	0.373625	yes	up	0	0.06	0	0.19	0.31	0.21	0.02	0.236667
ENSG00000278999		TEC	15.1796	3.92406	0.0460344	0.373596	yes	up	0	0	0	0	0.12	0.03	0	0.05
ENSG00000267344		novel transcript, antisense to ARHGAP27	3.48816	1.80247	0.0461035	0.374057	yes	up	0.35	1.08	0.28	1.18	1.23	3.39	0.57	1.93333
ENSG00000235426		novel transcript	15.5475	3.95861	0.0461073	0.373988	yes	up	0	0	0	1.38	0.07	0	0	0.483333
ENSG00000114638	UPK1B	uroplakin 1B [Source:HGNC Symbol;Acc:HGNC:12578]	15.1521	3.92145	0.0462371	0.37464	yes	up	0	0	0	0	0.14	0.03	0	0.0566667
ENSG00000147206	NXF3	nuclear RNA export factor 3 [Source:HGNC Symbol;Acc:HGNC:8073]	15.1521	3.92145	0.0462371	0.37464	yes	up	0	0	0	0	0.44	0.16	0	0.2
ENSG00000233783		novel transcript	15.1521	3.92145	0.0462371	0.37464	yes	up	0	0	0	0	0.54	0.04	0	0.193333
ENSG00000269482		novel transcript, antisense to NPRL3	15.4099	3.94578	0.0462472	0.374571	yes	up	0	0	0	1.26	0	0.36	0	0.54
ENSG00000274667		novel transcript, sense intronic to	15.1541	3.92164	0.0462523	0.374563	yes	up	0	0	0	0.18	0	0.52	0	0.233333
ENSG00000253517	XRCC6P4	X-ray repair cross complementing 6 pseudogene 4 [Source:HGNC Symbol;Acc:HGNC:45186]	7.72121	2.94883	0.0462917	0.374782	yes	up	0	0	0.03	0.08	0.13	0.09	0.01	0.1
ENSG00000262410		novel transcript, sense intronic FN3K	5.84345	2.54682	0.0463328	0.375014	yes	up	0	0.13	0.14	1	1	0	0.09	0.666667
ENSG00000273300		novel transcript, antisense to UFD1L	2.36265	1.24041	0.046571	0.376289	yes	up	1.79	1.09	2.85	5.49	3.76	3.53	1.91	4.26
ENSG00000272812		novel transcript, sense intronic to ZNF596	2.19964	1.13727	0.0469245	0.378088	yes	up	0.83	1.15	1.53	3.42	2.62	1.74	1.17	2.59333
ENSG00000189068	VSTM1	V-set and transmembrane domain containing 1 [Source:HGNC Symbol;Acc:HGNC:29455]	15.0081	3.90767	0.0469387	0.378102	yes	up	0	0	0	0	0.47	0.64	0	0.37
ENSG00000242899	RPL7P16	ribosomal protein L7 pseudogene 16 [Source:HGNC Symbol;Acc:HGNC:36591]	15.0081	3.90767	0.0469387	0.378102	yes	up	0	0	0	0	0.25	0.34	0	0.196667
ENSG00000278958		novel transcript	15.0081	3.90767	0.0469387	0.378102	yes	up	0	0	0	0	0.26	0.35	0	0.203333
ENSG00000268307	LINC02560	long intergenic non-protein coding RNA 2560 [Source:HGNC Symbol;Acc:HGNC:53600]	15.0081	3.90767	0.0469387	0.378102	yes	up	0	0	0	0	0.61	0.83	0	0.48
ENSG00000271977		novel pseudogene	15.0081	3.90767	0.0469387	0.378102	yes	up	0	0	0	0	0.45	0.61	0	0.353333
ENSG00000284484		novel protein similar to cytoplasmic polyadenylated homeobox like CPHXL	15.0081	3.90767	0.0469387	0.378102	yes	up	0	0	0	0	0.12	0.17	0	0.0966667
ENSG00000259856	RAB43P1	RAB43 pseudogene 1 [Source:HGNC Symbol;Acc:HGNC:33153]	2.05485	1.03904	0.0469451	0.377853	yes	up	1.93	0.73	1.57	2.02	3.62	2.57	1.41	2.73667
ENSG00000187260	WDR86	WD repeat domain 86 [Source:HGNC Symbol;Acc:HGNC:28020]	3.21625	1.68538	0.0470774	0.378767	yes	up	0.27	0.09	0	0.06	0.59	0.43	0.12	0.36
ENSG00000157613	CREB3L1	cAMP responsive element binding protein 3 like 1 [Source:HGNC Symbol;Acc:HGNC:18856]	3.06782	1.61721	0.0472225	0.379682	yes	up	0.07	0.03	0.28	0.12	0.73	0.05	0.126667	0.3
ENSG00000274760			15.1219	3.91857	0.0472352	0.379734	yes	up	0	0	0	0	0	0	0	0
ENSG00000140506	LMAN1L	lectin, mannose binding 1 like [Source:HGNC Symbol;Acc:HGNC:6632]	14.9366	3.90078	0.0472916	0.380037	yes	up	0	0	0	0	0.02	0.15	0	0.0566667
ENSG00000257551	HLX-AS1	HLX antisense RNA 1 [Source:HGNC Symbol;Acc:HGNC:42509]	15.3904	3.94396	0.0473593	0.380379	yes	up	0	0	0	1.19	0	0	0	0.396667
ENSG00000236371	CT47A1	cancer/testis antigen family 47 member A1 [Source:HGNC Symbol;Acc:HGNC:33282]	14.8655	3.8939	0.0476461	0.382177	yes	up	0	0	0	0	0	0.27	0	0.09
ENSG00000272235		novel transcript	14.8655	3.8939	0.0476461	0.382177	yes	up	0	0	0	0	0	0.08	0	0.0266667
ENSG00000120054	CPN1	carboxypeptidase N subunit 1 [Source:HGNC Symbol;Acc:HGNC:2312]	14.8655	3.8939	0.0476461	0.382177	yes	up	0	0	0	0	0	0.17	0	0.0566667
ENSG00000288043		novel transcript	2.00864	1.00622	0.0476841	0.38233	yes	up	2.04	5.49	3.37	4.55	6.77	4.23	3.63333	5.18333
ENSG00000241170		ribosomal protein L31 (RPL31) pseudogene	2.93153	1.55165	0.0481225	0.385082	yes	up	0	1.01	0.96	2.49	0.88	1.41	0.656667	1.59333
ENSG00000179930	ZNF648	zinc finger protein 648 [Source:HGNC Symbol;Acc:HGNC:18190]	2.88799	1.53007	0.0485424	0.387471	yes	up	0.41	0	0.03	0.07	0.38	0.13	0.146667	0.193333
ENSG00000279476		novel transcript	7.55683	2.91778	0.0485926	0.387616	yes	up	0	0	0.02	0	0.14	0.06	0.00666667	0.0666667
ENSG00000277631	PGM5P3-AS1	PGM5P3 antisense RNA 1 [Source:HGNC Symbol;Acc:HGNC:51194]	7.55683	2.91778	0.0485926	0.387616	yes	up	0	0	0.05	0	0.3	0.15	0.0166667	0.15
ENSG00000140835	CHST4	carbohydrate sulfotransferase 4 [Source:HGNC Symbol;Acc:HGNC:1972]	3.76117	1.91118	0.0487169	0.388301	yes	up	0.03	0.08	0.03	0.2	0.22	0.14	0.0466667	0.186667
ENSG00000211899	IGHM	immunoglobulin heavy constant mu [Source:HGNC Symbol;Acc:HGNC:5541]	7.52346	2.9114	0.0490859	0.39037	yes	up	0	0.04	0	0	0.19	0.22	0.0133333	0.136667
ENSG00000278917		TEC	4.14172	2.05023	0.0492661	0.390984	yes	up	0.03	0	0.03	0.13	0.12	0	0.02	0.0833333
ENSG00000130822	PNCK	pregnancy up-regulated nonubiquitous CaM kinase [Source:HGNC Symbol;Acc:HGNC:13415]	3.43834	1.78171	0.0494136	0.391796	yes	up	0.12	0.08	0.2	0.66	0.39	0.97	0.133333	0.673333
ENSG00000288587		novel transcript	4.66357	2.22144	0.0495404	0.392493	yes	up	0.29	0.11	0.21	1.71	1.27	0.1	0.203333	1.02667
ENSG00000286784		novel transcript	14.6305	3.87091	0.0499829	0.395379	yes	up	0	0	0	0	0.12	0.08	0	0.0666667

## Sheet: downregulation
Gene_id	Gene name	Gene description	FC(A4/A1)	Log2FC(A4/A1)	Pvalue	Padjust	Significant	Regulate	A1_1	A1_2	A1_3	A4_1	A4_2	A4_3	A1	A4
ENSG00000251562	MALAT1	metastasis associated lung adenocarcinoma transcript 1 [Source:HGNC Symbol;Acc:HGNC:29665]	0.489313	-1.03117	6.11467e-116	3.7094e-112	yes	down	814.19	646.43	702.13	371.96	369.97	310.54	720.917	350.823
ENSG00000170385	SLC30A1	solute carrier family 30 member 1 [Source:HGNC Symbol;Acc:HGNC:11012]	0.307333	-1.70213	1.16878e-113	5.90859e-110	yes	down	12.96	12.41	12.77	4.55	3.79	3.74	12.7133	4.02667
ENSG00000117724	CENPF	centromere protein F [Source:HGNC Symbol;Acc:HGNC:1857]	0.442758	-1.17541	6.6027e-103	2.67031e-99	yes	down	72.31	59.07	59.58	31.73	30.63	21.56	63.6533	27.9733
ENSG00000066279	ASPM	assembly factor for spindle microtubules [Source:HGNC Symbol;Acc:HGNC:19048]	0.35134	-1.50906	5.16992e-102	1.84487e-98	yes	down	10.84	8.94	9.29	4.24	3.54	2.91	9.69	3.56333
ENSG00000010292	NCAPD2	non-SMC condensin I complex subunit D2 [Source:HGNC Symbol;Acc:HGNC:24305]	0.450127	-1.15159	1.13541e-101	3.82658e-98	yes	down	72.89	70.93	69.75	36.58	35.2	33.74	71.19	35.1733
ENSG00000072571	HMMR	hyaluronan mediated motility receptor [Source:HGNC Symbol;Acc:HGNC:5012]	0.308279	-1.69769	8.18979e-95	2.36584e-91	yes	down	25.92	25.58	25.7	9.34	7.59	8.53	25.7333	8.48667
ENSG00000183696	UPP1	uridine phosphorylase 1 [Source:HGNC Symbol;Acc:HGNC:12576]	0.493189	-1.01979	9.71575e-87	2.35759e-83	yes	down	327.47	322.46	324.71	167.51	162.1	167.36	324.88	165.657
ENSG00000213390	ARHGAP19	Rho GTPase activating protein 19 [Source:HGNC Symbol;Acc:HGNC:23724]	0.421097	-1.24778	9.99205e-77	2.24503e-73	yes	down	19.31	18.78	16.91	7.75	8	8.01	18.3333	7.92
ENSG00000024526	DEPDC1	DEP domain containing 1 [Source:HGNC Symbol;Acc:HGNC:22949]	0.424619	-1.23576	1.07591e-76	2.33104e-73	yes	down	26.11	24.8	24.97	12.89	11.5	9.78	25.2933	11.39
ENSG00000068489	PRR11	proline rich 11 [Source:HGNC Symbol;Acc:HGNC:25619]	0.450032	-1.1519	1.17642e-74	2.46092e-71	yes	down	34.35	25.66	25.72	13.31	9.86	11.65	28.5767	11.6067
ENSG00000134057	CCNB1	cyclin B1 [Source:HGNC Symbol;Acc:HGNC:1579]	0.488611	-1.03324	3.19618e-68	6.46311e-65	yes	down	124.9	119.53	119.39	67.32	62.87	55.52	121.273	61.9033
ENSG00000076382	SPAG5	sperm associated antigen 5 [Source:HGNC Symbol;Acc:HGNC:13452]	0.491355	-1.02516	2.13311e-64	3.69723e-61	yes	down	65.66	53.45	60.04	31.77	32.64	31.57	59.7167	31.9933
ENSG00000118193	KIF14	kinesin family member 14 [Source:HGNC Symbol;Acc:HGNC:19181]	0.436502	-1.19594	2.03911e-54	2.17018e-51	yes	down	8.9	7.44	8.05	4.57	3.67	2.76	8.13	3.66667
ENSG00000163535	SGO2	shugoshin 2 [Source:HGNC Symbol;Acc:HGNC:30812]	0.444707	-1.16907	9.86278e-54	9.65025e-51	yes	down	14.68	13.07	12.44	7.05	5.34	5.16	13.3967	5.85
ENSG00000138778	CENPE	centromere protein E [Source:HGNC Symbol;Acc:HGNC:1856]	0.41118	-1.28216	9.38943e-53	8.76308e-50	yes	down	7.34	4.79	6.11	3.4	2.65	1.49	6.08	2.51333
ENSG00000126787	DLGAP5	DLG associated protein 5 [Source:HGNC Symbol;Acc:HGNC:16864]	0.430677	-1.21532	2.8885e-52	2.61535e-49	yes	down	21.39	18.51	18.27	9.69	8.34	8.53	19.39	8.85333
ENSG00000139354	GAS2L3	growth arrest specific 2 like 3 [Source:HGNC Symbol;Acc:HGNC:27475]	0.405875	-1.30089	1.79342e-50	1.53233e-47	yes	down	11.3	10.38	8.98	4.85	4.03	3.96	10.22	4.28
ENSG00000196542	SPTSSB	serine palmitoyltransferase small subunit B [Source:HGNC Symbol;Acc:HGNC:24045]	0.35178	-1.50726	1.67127e-48	1.26732e-45	yes	down	11.38	37.49	33.58	14.32	3.31	5.03	27.4833	7.55333
ENSG00000117650	NEK2	NIMA related kinase 2 [Source:HGNC Symbol;Acc:HGNC:7745]	0.488408	-1.03384	4.24387e-46	2.92557e-43	yes	down	34.36	36.94	33.72	20.61	16.74	16.05	35.0067	17.8
ENSG00000105647	PIK3R2	phosphoinositide-3-kinase regulatory subunit 2 [Source:HGNC Symbol;Acc:HGNC:8980]	0.306651	-1.70533	9.15541e-46	6.17115e-43	yes	down	5.49	11.38	5.09	7.74	3.15	4.3	7.32	5.06333
ENSG00000112984	KIF20A	kinesin family member 20A [Source:HGNC Symbol;Acc:HGNC:9787]	0.496383	-1.01047	1.03033e-45	6.86857e-43	yes	down	25.78	24.43	25.24	14.01	12.84	11.79	25.15	12.88
ENSG00000087842	PIR	pirin [Source:HGNC Symbol;Acc:HGNC:30048]	0.382706	-1.38569	5.3486e-39	2.63795e-36	yes	down	24.3	26.27	25.19	9.51	10.18	10.18	25.2533	9.95667
ENSG00000101447	FAM83D	family with sequence similarity 83 member D [Source:HGNC Symbol;Acc:HGNC:16122]	0.496834	-1.00916	3.00897e-38	1.41501e-35	yes	down	24.09	23.63	23.72	12.75	10.44	12.97	23.8133	12.0533
ENSG00000185262	UBALD2	UBA like domain containing 2 [Source:HGNC Symbol;Acc:HGNC:28438]	0.48927	-1.0313	4.40636e-38	2.04051e-35	yes	down	41.46	45.54	38.73	22.03	20.91	20.27	41.91	21.07
ENSG00000178878	APOLD1	apolipoprotein L domain containing 1 [Source:HGNC Symbol;Acc:HGNC:25268]	0.294313	-1.76458	5.23929e-38	2.40785e-35	yes	down	4.25	3.76	4.02	0.99	1.76	1.47	4.01	1.40667
ENSG00000198945	L3MBTL3	L3MBTL histone methyl-lysine binding protein 3 [Source:HGNC Symbol;Acc:HGNC:23035]	0.467766	-1.09614	2.49322e-37	1.12872e-34	yes	down	13.58	11.26	12.08	5.92	5.24	7.01	12.3067	6.05667
ENSG00000136122	BORA	BORA aurora kinase A activator [Source:HGNC Symbol;Acc:HGNC:24724]	0.435529	-1.19916	5.40487e-37	2.30902e-34	yes	down	15.86	13.48	16.02	8.52	8.41	6.59	15.12	7.84
ENSG00000187951		novel transcript	0.416689	-1.26296	4.92412e-30	1.48615e-27	yes	down	3.88	3.75	4.5	1.72	2.17	1.32	4.04333	1.73667
ENSG00000140451	PIF1	PIF1 5'-to-3' DNA helicase [Source:HGNC Symbol;Acc:HGNC:26220]	0.235579	-2.08572	9.29133e-29	2.56204e-26	yes	down	5.99	5.57	4.81	1.32	1.78	1.88	5.45667	1.66
ENSG00000115163	CENPA	centromere protein A [Source:HGNC Symbol;Acc:HGNC:1851]	0.427522	-1.22593	2.19486e-22	4.17395e-20	yes	down	17.83	17.82	17.18	6.7	7.95	6.22	17.61	6.95667
ENSG00000219410		novel transcript	0.157687	-2.66487	2.88356e-22	5.39902e-20	yes	down	3.24	5.11	2.67	1.22	0.14	0.55	3.67333	0.636667
ENSG00000167703	SLC43A2	solute carrier family 43 member 2 [Source:HGNC Symbol;Acc:HGNC:23087]	0.468029	-1.09533	1.19461e-20	2.04718e-18	yes	down	6.68	5.23	5.72	3.03	3.54	2.7	5.87667	3.09
ENSG00000285608		novel transcript, antisense to ARHGAP5	0.118759	-3.07389	2.03197e-19	3.177e-17	yes	down	1.13	1.47	0.24	0	0	0.3	0.946667	0.1
ENSG00000258555	SPECC1L-ADORA2A	SPECC1L-ADORA2A readthrough (NMD candidate) [Source:HGNC Symbol;Acc:HGNC:49185]	0.441117	-1.18077	1.45929e-18	2.16445e-16	yes	down	2.8	2.52	2.31	1.44	1	1.03	2.54333	1.15667
ENSG00000215784	FAM72D	family with sequence similarity 72 member D [Source:HGNC Symbol;Acc:HGNC:33593]	0.421684	-1.24577	5.13088e-17	6.65085e-15	yes	down	4.53	5.2	5.65	2.39	1.89	2.36	5.12667	2.21333
ENSG00000279501		novel transcript	0.377653	-1.40487	5.50474e-17	7.1051e-15	yes	down	1.59	1.16	1.38	0.51	0.59	0.49	1.37667	0.53
ENSG00000245694	CRNDE	colorectal neoplasia differentially expressed [Source:HGNC Symbol;Acc:HGNC:37078]	0.492044	-1.02314	1.7852e-16	2.20565e-14	yes	down	5.75	6.16	5.59	2.35	3.61	2.47	5.83333	2.81
ENSG00000136943	CTSV	cathepsin V [Source:HGNC Symbol;Acc:HGNC:2538]	0.493341	-1.01934	2.0861e-16	2.56696e-14	yes	down	11.98	11.99	12.28	6.8	6.13	4.91	12.0833	5.94667
ENSG00000212643	ZRSR2P1	ZRSR2 pseudogene 1 [Source:HGNC Symbol;Acc:HGNC:12456]	0.0108486	-6.52635	7.03134e-15	7.279e-13	yes	down	1.43	0.06	2.27	0.03	0	0	1.25333	0.01
ENSG00000196550	FAM72A	family with sequence similarity 72 member A [Source:HGNC Symbol;Acc:HGNC:24044]	0.471587	-1.0844	7.33351e-15	7.56599e-13	yes	down	7.75	8.33	6.78	3.7	3.46	4.09	7.62	3.75
ENSG00000167774		novel transcript	0.344412	-1.53779	9.08927e-14	8.44397e-12	yes	down	19.42	20.37	21.7	8.37	8.41	4.07	20.4967	6.95
ENSG00000285641		novel protein	0.409471	-1.28817	9.77237e-14	9.00959e-12	yes	down	5.17	4.1	3.95	2.29	3.19	1.41	4.40667	2.29667
ENSG00000277991		novel transcript	0.49246	-1.02192	2.78127e-13	2.4207e-11	yes	down	2.24	3.13	2.51	2.56	1.52	0.75	2.62667	1.61
ENSG00000188610	FAM72B	family with sequence similarity 72 member B [Source:HGNC Symbol;Acc:HGNC:24805]	0.386296	-1.37222	4.52559e-13	3.83436e-11	yes	down	3.86	3.03	3.96	1.26	1.94	1.44	3.61667	1.54667
ENSG00000171492	LRRC8D	leucine rich repeat containing 8 VRAC subunit D [Source:HGNC Symbol;Acc:HGNC:16992]	0.440119	-1.18404	1.35485e-12	1.07019e-10	yes	down	4.12	1.53	3.66	1.96	2.82	1.87	3.10333	2.21667
ENSG00000224655	LINC01823	long intergenic non-protein coding RNA 1823 [Source:HGNC Symbol;Acc:HGNC:52628]	0.00689733	-7.17975	7.36579e-11	4.55957e-09	yes	down	0	2.54	1.61	0	0	0	1.38333	0
ENSG00000178075	GRAMD1C	GRAM domain containing 1C [Source:HGNC Symbol;Acc:HGNC:25252]	0.498252	-1.00505	2.99348e-10	1.69875e-08	yes	down	3.31	3	6.44	3.19	3.42	1.63	4.25	2.74667
ENSG00000172086	KRCC1	lysine rich coiled-coil 1 [Source:HGNC Symbol;Acc:HGNC:28039]	0.393146	-1.34686	3.40909e-09	1.64919e-07	yes	down	3.42	2.9	3.05	1.4	1.5	0.87	3.12333	1.25667
ENSG00000050438	SLC4A8	solute carrier family 4 member 8 [Source:HGNC Symbol;Acc:HGNC:11034]	0.462224	-1.11334	4.76364e-09	2.24888e-07	yes	down	0.97	0.8	1.12	0.77	0.39	0.21	0.963333	0.456667
ENSG00000263513	FAM72C	family with sequence similarity 72 member C [Source:HGNC Symbol;Acc:HGNC:30602]	0.43554	-1.19912	1.31047e-08	5.79012e-07	yes	down	3.52	1.86	2.3	1.39	1.09	0.88	2.56	1.12
ENSG00000197238	H4C11	H4 clustered histone 11 [Source:HGNC Symbol;Acc:HGNC:4785]	0.00890551	-6.81109	1.85667e-08	8.0109e-07	yes	down	6.52	6.64	7.54	0	0	0	6.9	0
ENSG00000104899	AMH	anti-Mullerian hormone [Source:HGNC Symbol;Acc:HGNC:464]	0.365416	-1.45239	1.31595e-07	4.97079e-06	yes	down	1.98	2.58	2.34	1.13	0.74	0.71	2.3	0.86
ENSG00000267261		novel protein	0.190567	-2.39163	2.77864e-07	9.9919e-06	yes	down	1.38	0.88	0.68	0	0	0.45	0.98	0.15
ENSG00000285000		novel protein, AGGF1-ZBED3-AS1 readthrough	0.388299	-1.36476	3.10686e-07	1.10672e-05	yes	down	0.96	1.25	2.7	0.24	0.55	1.08	1.63667	0.623333
ENSG00000258643	BCL2L2-PABPN1	BCL2L2-PABPN1 readthrough [Source:HGNC Symbol;Acc:HGNC:42959]	0.322348	-1.63331	4.69058e-07	1.60853e-05	yes	down	2.36	1.46	2.03	0	0.63	1.04	1.95	0.556667
ENSG00000161958	FGF11	fibroblast growth factor 11 [Source:HGNC Symbol;Acc:HGNC:3667]	0.275701	-1.85883	1.44405e-06	4.48549e-05	yes	down	1.6	1.22	0.84	0.41	0.33	0.38	1.22	0.373333
ENSG00000233493	TMEM238	transmembrane protein 238 [Source:HGNC Symbol;Acc:HGNC:40042]	0.493691	-1.01832	4.41028e-06	0.000123749	yes	down	8.84	12.56	11.74	12.05	2.63	2.63	11.0467	5.77
ENSG00000224420	ADM5	adrenomedullin 5 (putative) [Source:HGNC Symbol;Acc:HGNC:27293]	0.357906	-1.48235	5.5482e-06	0.000151816	yes	down	1.8	1.94	1.33	0.53	0.85	0.45	1.69	0.61
ENSG00000257390		novel protein	0.464899	-1.10501	6.77979e-06	0.000182714	yes	down	2.96	1.88	3.38	0.37	1.88	1.84	2.74	1.36333
ENSG00000272068	BCAN-AS1	BCAN antisense RNA 1 [Source:HGNC Symbol;Acc:HGNC:55233]	0.288421	-1.79375	8.07695e-06	0.000214246	yes	down	0.14	1.01	0.59	0	0.11	0.37	0.58	0.16
ENSG00000163734	CXCL3	C-X-C motif chemokine ligand 3 [Source:HGNC Symbol;Acc:HGNC:4604]	0.473756	-1.07778	1.64816e-05	0.000408098	yes	down	5.23	4.18	3.64	1.98	1.67	1.92	4.35	1.85667
ENSG00000188993	LRRC66	leucine rich repeat containing 66 [Source:HGNC Symbol;Acc:HGNC:34299]	0.295111	-1.76067	1.70317e-05	0.000420517	yes	down	0.57	0.44	0.63	0.15	0.21	0.14	0.546667	0.166667
ENSG00000146411	SLC2A12	solute carrier family 2 member 12 [Source:HGNC Symbol;Acc:HGNC:18067]	0.466483	-1.1001	2.53493e-05	0.000598594	yes	down	0.61	0.58	0.7	0.38	0.27	0.27	0.63	0.306667
ENSG00000181690	PLAG1	PLAG1 zinc finger [Source:HGNC Symbol;Acc:HGNC:9045]	0.431784	-1.21162	3.66273e-05	0.000839109	yes	down	0.44	0.34	0.53	0.21	0.18	0.18	0.436667	0.19
ENSG00000279232		novel transcript, antisense to RGMB	0.209967	-2.25176	4.10343e-05	0.000927116	yes	down	0.68	0	0.62	0.06	0.21	0	0.433333	0.09
ENSG00000147437	GNRH1	gonadotropin releasing hormone 1 [Source:HGNC Symbol;Acc:HGNC:4419]	0.489138	-1.03169	4.20102e-05	0.000946697	yes	down	3.87	2.19	3.1	2.08	2.88	1.46	3.05333	2.14
ENSG00000172361	CFAP53	cilia and flagella associated protein 53 [Source:HGNC Symbol;Acc:HGNC:26530]	0.01536	-6.02468	4.43463e-05	0.000995641	yes	down	0.92	0	0	0	0	0	0.306667	0
ENSG00000267598		novel transcript, antisense to IER2	0.0327301	-4.93324	5.12149e-05	0.00112937	yes	down	4.34	3.35	0.6	0	0.14	0	2.76333	0.0466667
ENSG00000274272		novel transcript	0.36649	-1.44816	5.33989e-05	0.00117284	yes	down	0.82	0.41	0.27	0	0.2	0.31	0.5	0.17
ENSG00000276672		novel transcript, sense intronic to RFC3	0.317578	-1.65482	5.74102e-05	0.00125053	yes	down	0.31	0.42	0.38	0.08	0.28	0	0.37	0.12
ENSG00000262633		novel protein	0.459339	-1.12237	6.55015e-05	0.00140658	yes	down	6.33	5.45	6.8	3.65	2.59	2.72	6.19333	2.98667
ENSG00000101222	SPEF1	sperm flagellar 1 [Source:HGNC Symbol;Acc:HGNC:15874]	0.315401	-1.66474	6.57425e-05	0.00141075	yes	down	1.49	1.29	0.85	0.25	0.41	0.41	1.21	0.356667
ENSG00000186019		novel transcript, antisense to ZNF225 and ZNF224	0.216432	-2.20802	7.1199e-05	0.00151022	yes	down	0.47	0.19	0.21	0.08	0.06	0.03	0.29	0.0566667
ENSG00000081148	IMPG2	interphotoreceptor matrix proteoglycan 2 [Source:HGNC Symbol;Acc:HGNC:18362]	0.434298	-1.20324	9.05604e-05	0.00187053	yes	down	0.33	0.27	0.33	0.13	0.2	0.08	0.31	0.136667
ENSG00000248101		novel transcript	0.016947	-5.88283	0.000106538	0.00216298	yes	down	1.53	0	0	0	0	0	0.51	0
ENSG00000132837	DMGDH	dimethylglycine dehydrogenase [Source:HGNC Symbol;Acc:HGNC:24475]	0.318698	-1.64974	0.000135008	0.00266346	yes	down	1.04	1.32	2.35	0.32	0.34	0.32	1.57	0.326667
ENSG00000240291		novel transcript, antisense to CACNB2	0.0181862	-5.78102	0.000144063	0.00281282	yes	down	0.32	0.99	0.4	0	0	0	0.57	0
ENSG00000259084		novel transcript	0.284814	-1.81191	0.000163627	0.00315219	yes	down	0.36	0.33	0.48	0	0.35	0	0.39	0.116667
ENSG00000079215	SLC1A3	solute carrier family 1 member 3 [Source:HGNC Symbol;Acc:HGNC:10941]	0.2642	-1.9203	0.000167989	0.00322803	yes	down	0.41	1	0.62	0.1	0.28	0.76	0.676667	0.38
ENSG00000288258		novel protein	0.189926	-2.39649	0.000205816	0.00386193	yes	down	9.88	4.47	0	0	0.76	1.39	4.78333	0.716667
ENSG00000105852	PON3	paraoxonase 3 [Source:HGNC Symbol;Acc:HGNC:9206]	0.393086	-1.34708	0.000205844	0.00386126	yes	down	2.03	1.82	2.62	0.96	0.62	0.8	2.15667	0.793333
ENSG00000213860	RPL21P75	ribosomal protein L21 pseudogene 75 [Source:HGNC Symbol;Acc:HGNC:36460]	0.311733	-1.68162	0.000208976	0.00390794	yes	down	7.61	6.9	5.99	2.16	3.94	0	6.83333	2.03333
ENSG00000121577	POPDC2	popeye domain containing 2 [Source:HGNC Symbol;Acc:HGNC:17648]	0.464893	-1.10503	0.000209459	0.00391454	yes	down	1.96	2.43	2.13	0.98	0.71	2.2	2.17333	1.29667
ENSG00000248710		TRIM59 and iFT80 readthrough	0.417238	-1.26106	0.000216009	0.00401963	yes	down	0.31	1.04	0.63	0.09	0.3	0.43	0.66	0.273333
ENSG00000240132	ETF1P2	eukaryotic translation termination factor 1 pseudogene 2 [Source:HGNC Symbol;Acc:HGNC:3479]	0.146987	-2.76624	0.000223308	0.00413137	yes	down	0.9	0.26	0.53	0.06	0.09	0.08	0.563333	0.0766667
ENSG00000257342		novel transcript, antisense to OS9	0.432994	-1.20758	0.000306017	0.00544885	yes	down	4.06	4.55	6.78	1.71	2.76	2.03	5.13	2.16667
ENSG00000274553	CICP15	capicua transcriptional repressor pseudogene 15 [Source:HGNC Symbol;Acc:HGNC:38549]	0.0200428	-5.64077	0.000315207	0.00559114	yes	down	0.12	0.28	0	0	0	0	0.133333	0
ENSG00000166922	SCG5	secretogranin V [Source:HGNC Symbol;Acc:HGNC:10816]	0.320158	-1.64315	0.000337103	0.00592411	yes	down	1.86	1.76	2.32	0.65	1.1	0.81	1.98	0.853333
ENSG00000274062	U2	U2 spliceosomal RNA [Source:RFAM;Acc:RF00004]	0.0206164	-5.60007	0.000350391	0.00612568	yes	down	10.46	2.29	5.78	0.01	0	0	6.17667	0.00333333
ENSG00000249773		novel zinc finger protein 713 (ZNF713) and mitochondrial ribosomal protein S17 (MRPS17) protein	0.356852	-1.4866	0.000367299	0.00639363	yes	down	3.27	2.56	1.53	0.57	1.18	0.74	2.45333	0.83
ENSG00000183979	NPB	neuropeptide B [Source:HGNC Symbol;Acc:HGNC:30099]	0.220906	-2.1785	0.000465719	0.00790939	yes	down	1.08	1.09	1.29	0.28	1.22	0.17	1.15333	0.556667
ENSG00000278637	H4C1	H4 clustered histone 1 [Source:HGNC Symbol;Acc:HGNC:4781]	0.159582	-2.64763	0.000573366	0.00949568	yes	down	6.4	5.67	4.02	0	1.27	0.76	5.36333	0.676667
ENSG00000271503	CCL5	C-C motif chemokine ligand 5 [Source:HGNC Symbol;Acc:HGNC:10632]	0.453497	-1.14083	0.000594919	0.0098071	yes	down	1.76	3.2	1.84	1.07	0.97	1	2.26667	1.01333
ENSG00000247151	CSTF3-DT	CSTF3 divergent transcript [Source:HGNC Symbol;Acc:HGNC:27882]	0.424348	-1.23668	0.000628605	0.0102953	yes	down	4.72	5.18	4.77	1.68	2.26	1.89	4.89	1.94333
ENSG00000120075	HOXB5	homeobox B5 [Source:HGNC Symbol;Acc:HGNC:5116]	0.488421	-1.0338	0.000696319	0.0112584	yes	down	1.77	1.11	1.74	1.09	0.93	0.34	1.54	0.786667
ENSG00000280120		novel transcript	0.399782	-1.32272	0.000928533	0.0145102	yes	down	2.63	1.87	1.67	0.47	1.15	0.76	2.05667	0.793333
ENSG00000257767		novel protein	0.0237557	-5.39558	0.000966232	0.0150104	yes	down	0	0.99	0.66	0	0	0	0.55	0
ENSG00000237641	RPL28P2	ribosomal protein L28 pseudogene 2 [Source:HGNC Symbol;Acc:HGNC:36234]	0.0239152	-5.38593	0.00105249	0.0161641	yes	down	1.55	3.69	1.27	0	0	0	2.17	0
ENSG00000258186	SLC7A5P2	solute carrier family 7 member 5 pseudogene 2 [Source:HGNC Symbol;Acc:HGNC:24951]	0.281176	-1.83045	0.00109628	0.0167518	yes	down	5.26	3.39	3.16	3.58	0	0	3.93667	1.19333
ENSG00000226833		novel transcript	0.357117	-1.48553	0.00110292	0.0168363	yes	down	1.07	0.63	1.05	0.43	0.33	0.07	0.916667	0.276667
ENSG00000261168		novel transcript, sense overlapping SEMA6C	0.0249401	-5.32539	0.00135993	0.020265	yes	down	0.09	0.27	0.27	0	0	0	0.21	0
ENSG00000228727	SAPCD1	suppressor APC domain containing 1 [Source:HGNC Symbol;Acc:HGNC:13938]	0.293585	-1.76815	0.00136077	0.0202726	yes	down	4.1	1.86	0.96	0.86	0.53	0.33	2.30667	0.573333
ENSG00000260537		novel protein, DDX19B and DDX19A readthrough	0.305765	-1.7095	0.00136996	0.0203894	yes	down	0.76	0.47	1.12	1.41	0.06	0.25	0.783333	0.573333
ENSG00000118785	SPP1	secreted phosphoprotein 1 [Source:HGNC Symbol;Acc:HGNC:11255]	0.439756	-1.18523	0.00141663	0.0209913	yes	down	1.75	1.23	1.67	0.69	0.63	1.13	1.55	0.816667
ENSG00000205923	CEMP1	cementum protein 1 [Source:HGNC Symbol;Acc:HGNC:32553]	0.104665	-3.25615	0.00158092	0.0230209	yes	down	0.31	0.68	0.25	0	0.46	0	0.413333	0.153333
ENSG00000204963	PCDHA7	protocadherin alpha 7 [Source:HGNC Symbol;Acc:HGNC:8673]	0.0249037	-5.3275	0.0015965	0.0232365	yes	down	0.15	0.02	0	0	0	0	0.0566667	0
ENSG00000106733	NMRK1	nicotinamide riboside kinase 1 [Source:HGNC Symbol;Acc:HGNC:26057]	0.471788	-1.08379	0.0016099	0.0234036	yes	down	2.7	1.81	2.01	0.4	1.19	0.62	2.17333	0.736667
ENSG00000239653	PSMD6-AS2	PSMD6 antisense RNA 2 [Source:HGNC Symbol;Acc:HGNC:44125]	0.0259778	-5.26658	0.00170848	0.024677	yes	down	0.01	0.17	0.17	0	0	0	0.116667	0
ENSG00000254501		novel transcript	0.0255711	-5.28934	0.00172627	0.0248628	yes	down	1.79	0.71	0.66	0	0	0	1.05333	0
ENSG00000079112	CDH17	cadherin 17 [Source:HGNC Symbol;Acc:HGNC:1756]	0.0265972	-5.23258	0.00199969	0.0281852	yes	down	0.18	0.13	0.08	0	0	0	0.13	0
ENSG00000145335	SNCA	synuclein alpha [Source:HGNC Symbol;Acc:HGNC:11138]	0.424062	-1.23765	0.00208798	0.0293071	yes	down	2.01	1.08	1.16	0.35	0.72	0.91	1.41667	0.66
ENSG00000184260	H2AC20	H2A clustered histone 20 [Source:HGNC Symbol;Acc:HGNC:4738]	0.400627	-1.31967	0.00209843	0.0294197	yes	down	8.04	5.63	5.88	2.32	1.3	3.52	6.51667	2.38
ENSG00000278202		novel transcript	0.318159	-1.65218	0.00222998	0.0309564	yes	down	2.35	2.07	1.46	0.96	0.66	0.26	1.96	0.626667
ENSG00000170835	CEL	carboxyl ester lipase [Source:HGNC Symbol;Acc:HGNC:1848]	0.469667	-1.09029	0.0023406	0.0322412	yes	down	1.4	0.59	0.7	0.17	0.81	0.25	0.896667	0.41
ENSG00000261556	SMG1P7	SMG1 pseudogene 7 [Source:HGNC Symbol;Acc:HGNC:49864]	0.460886	-1.11752	0.00237194	0.0326062	yes	down	1.93	2.04	1.98	0.87	0.76	0.87	1.98333	0.833333
ENSG00000267601		novel transcript, antisense to TIMP2	0.0268587	-5.21847	0.00255772	0.0348756	yes	down	8.97	0	0	0	0	0	2.99	0
ENSG00000249476		novel transcript	0.456738	-1.13056	0.00280025	0.0377247	yes	down	0.47	0.19	0.33	0.36	0.16	0.09	0.33	0.203333
ENSG00000256671	LIMS4	LIM zinc finger domain containing 4 [Source:HGNC Symbol;Acc:HGNC:39941]	0.0276694	-5.17557	0.00282308	0.0379901	yes	down	0.39	0	0.19	0	0	0	0.193333	0
ENSG00000171786	NHLH1	nescient helix-loop-helix 1 [Source:HGNC Symbol;Acc:HGNC:7817]	0.22578	-2.14701	0.00305416	0.0406489	yes	down	0.18	0.34	0.3	0	0.03	0.14	0.273333	0.0566667
ENSG00000276368	H2AC14	H2A clustered histone 14 [Source:HGNC Symbol;Acc:HGNC:4727]	0.32372	-1.62718	0.00313694	0.0416228	yes	down	4.08	4.66	5.64	1.08	2.25	0.96	4.79333	1.43
ENSG00000258377		novel transcript	0.398627	-1.32689	0.00345159	0.0451655	yes	down	0.67	1	0	0.33	0.38	0	0.556667	0.236667
ENSG00000185532	PRKG1	protein kinase cGMP-dependent 1 [Source:HGNC Symbol;Acc:HGNC:9414]	0.401639	-1.31603	0.00374768	0.0483928	yes	down	0.22	0.13	0.24	0.15	0.14	0.09	0.196667	0.126667
ENSG00000279489		tec	0.029615	-5.07753	0.00395142	0.0506999	yes	down	0.24	0.07	0.17	0	0	0	0.16	0
ENSG00000270617	URGCP-MRPS24	URGCP-MRPS24 readthrough [Source:HGNC Symbol;Acc:HGNC:49188]	0.373273	-1.4217	0.00398982	0.0511602	yes	down	0.85	1.2	2.54	0.48	0.67	0.34	1.53	0.496667
ENSG00000188659	SAXO2	stabilizer of axonemal microtubules 2 [Source:HGNC Symbol;Acc:HGNC:33727]	0.432145	-1.21041	0.00403876	0.0517002	yes	down	2.96	1.05	3.6	1.19	1.15	0.37	2.53667	0.903333
ENSG00000263531		novel transcript, antisense ATAD5	0.0298992	-5.06375	0.00407067	0.0519771	yes	down	0.54	0.44	0.27	0	0	0	0.416667	0
ENSG00000112981	NME5	NME/NM23 family member 5 [Source:HGNC Symbol;Acc:HGNC:7853]	0.456474	-1.13139	0.00450398	0.0565926	yes	down	1.59	1.76	1.55	0.71	0.85	0.91	1.63333	0.823333
ENSG00000223749	MIR503HG	MIR503 host gene [Source:HGNC Symbol;Acc:HGNC:28258]	0.305841	-1.70915	0.00478591	0.0595188	yes	down	1.08	0.76	0.68	0.17	0.46	0.17	0.84	0.266667
ENSG00000272221		novel transcript	0.471365	-1.08508	0.00494613	0.0612351	yes	down	1.78	1.19	2.12	0.71	0.75	0.92	1.69667	0.793333
ENSG00000214435	AS3MT	arsenite methyltransferase [Source:HGNC Symbol;Acc:HGNC:17452]	0.377213	-1.40655	0.00501112	0.0618629	yes	down	0.91	0.42	0.45	0.62	0.27	0	0.593333	0.296667
ENSG00000166321	NUDT13	nudix hydrolase 13 [Source:HGNC Symbol;Acc:HGNC:18827]	0.482883	-1.05025	0.00504305	0.0621434	yes	down	1.03	1.15	0.91	1.27	0.45	0.43	1.03	0.716667
ENSG00000147251	DOCK11	dedicator of cytokinesis 11 [Source:HGNC Symbol;Acc:HGNC:23483]	0.429707	-1.21858	0.00529973	0.0647148	yes	down	0.92	0.18	0.23	0.07	0.1	0.23	0.443333	0.133333
ENSG00000278198			0.0320354	-4.96419	0.00533215	0.0650582	yes	down	0	0.45	0.06	0	0	0	0.17	0
ENSG00000276278		novel transcript, antisense to ZSCAN2	0.235884	-2.08385	0.0054193	0.0659226	yes	down	1.31	0.61	0.05	0.02	0.24	0.15	0.656667	0.136667
ENSG00000134256	CD101	CD101 molecule [Source:HGNC Symbol;Acc:HGNC:5949]	0.444461	-1.16987	0.00560663	0.0678884	yes	down	0.48	0.32	1.13	0.15	0.7	0.12	0.643333	0.323333
ENSG00000254912		M-phase phosphoprotein 10 (U3 small nucleolar ribonucleoprotein) (MPHOSPH10) pseudogene	0.152928	-2.70907	0.00564918	0.0683354	yes	down	0.49	0.36	0.47	0	0	0.16	0.44	0.0533333
ENSG00000163794	UCN	urocortin [Source:HGNC Symbol;Acc:HGNC:12516]	0.247286	-2.01575	0.00566105	0.0684517	yes	down	0.28	1.1	2.11	0.53	0.35	0.03	1.16333	0.303333
ENSG00000189045	ANKDD1B	ankyrin repeat and death domain containing 1B [Source:HGNC Symbol;Acc:HGNC:32525]	0.288339	-1.79416	0.00584809	0.0703487	yes	down	1.41	0.39	0.81	0.32	0.13	0.23	0.87	0.226667
ENSG00000260899		novel transcript	0.0322895	-4.95279	0.00586679	0.0704758	yes	down	0.54	0	0.53	0	0	0	0.356667	0
ENSG00000122877	EGR2	early growth response 2 [Source:HGNC Symbol;Acc:HGNC:3239]	0.389666	-1.35969	0.00587305	0.070537	yes	down	0.39	0.49	0.37	0.19	0.21	0.09	0.416667	0.163333
ENSG00000267940		novel transcript	0.448849	-1.1557	0.00604551	0.0722507	yes	down	1.45	0.75	1.55	0.26	0.67	0.7	1.25	0.543333
ENSG00000111664	GNB3	G protein subunit beta 3 [Source:HGNC Symbol;Acc:HGNC:4400]	0.492377	-1.02216	0.00632072	0.0749053	yes	down	2.27	1.88	1.51	1.27	1.28	0.85	1.88667	1.13333
ENSG00000277135		novel transcript	0.186486	-2.42286	0.00639652	0.0756116	yes	down	0.51	0.96	0.49	0.1	0.25	0	0.653333	0.116667
ENSG00000170381	SEMA3E	semaphorin 3E [Source:HGNC Symbol;Acc:HGNC:10727]	0.339073	-1.56033	0.00674575	0.0792302	yes	down	0.24	0.22	0.34	0.1	0.03	0.1	0.266667	0.0766667
ENSG00000288698		novel protein	0.46092	-1.11741	0.00702721	0.0819332	yes	down	0.09	0.39	0.86	0	0.19	0.41	0.446667	0.2
ENSG00000230847	OCLNP1	OCLN pseudogene 1 [Source:HGNC Symbol;Acc:HGNC:53916]	0.0961286	-3.37889	0.00712937	0.0828537	yes	down	0	0.26	1.94	0	0.16	0	0.733333	0.0533333
ENSG00000215304		novel transcript	0.150546	-2.73172	0.0072222	0.08374	yes	down	0.45	0.65	0.34	0.23	0	0	0.48	0.0766667
ENSG00000263590	LINC02591	long intergenic non-protein coding RNA 2591 [Source:HGNC Symbol;Acc:HGNC:53901]	0.315879	-1.66256	0.00734817	0.084957	yes	down	1.1	0.77	0.57	0	0.62	0	0.813333	0.206667
ENSG00000129167	TPH1	tryptophan hydroxylase 1 [Source:HGNC Symbol;Acc:HGNC:12008]	0.447394	-1.16038	0.00747184	0.0861405	yes	down	0.25	0.22	0.3	0.12	0.23	0.14	0.256667	0.163333
ENSG00000251357		novel protein	0.0348189	-4.84398	0.0079114	0.0904007	yes	down	0.66	0.14	0.37	0	0	0	0.39	0
ENSG00000128298	BAIAP2L2	BAR/IMD domain containing adaptor protein 2 like 2 [Source:HGNC Symbol;Acc:HGNC:26203]	0.484741	-1.04471	0.00793927	0.0906338	yes	down	1.01	0.46	0.79	0.32	0.47	0.42	0.753333	0.403333
ENSG00000231437	LINC01750	long intergenic non-protein coding RNA 1750 [Source:HGNC Symbol;Acc:HGNC:52538]	0.0354268	-4.81902	0.00823798	0.0934984	yes	down	0.26	0.21	0.46	0	0	0	0.31	0
ENSG00000258781	CDRT15P13	CDRT15 pseudogene 13 [Source:HGNC Symbol;Acc:HGNC:54920]	0.0356173	-4.81128	0.00834933	0.0945852	yes	down	0.15	0.19	0.38	0	0	0	0.24	0
ENSG00000241014	GPR199P	G protein-coupled receptor 199, pseudogene [Source:HGNC Symbol;Acc:HGNC:55170]	0.0354896	-4.81646	0.00836889	0.0947891	yes	down	0.16	0.46	0	0	0	0	0.206667	0
ENSG00000250687	NAIPP1	NAIP pseudogene 1 [Source:HGNC Symbol;Acc:HGNC:54492]	0.402127	-1.31428	0.00849826	0.0960572	yes	down	2.61	1.62	0.69	1.14	0.56	0.16	1.64	0.62
ENSG00000251246		novel ephrin-A4 (EFNA4) and ephrin-A3 (EFNA3) protein	0.337686	-1.56624	0.00931504	0.103553	yes	down	2.3	0	0.92	0	0.78	0.2	1.07333	0.326667
ENSG00000278238		novel transcript	0.0944421	-3.40443	0.00940376	0.104367	yes	down	1.1	0.7	1.27	0	0	0.18	1.02333	0.06
ENSG00000115841	RMDN2	regulator of microtubule dynamics 2 [Source:HGNC Symbol;Acc:HGNC:26567]	0.451162	-1.14828	0.00942272	0.10452	yes	down	1.51	0.66	0.72	1.11	0.89	0.26	0.963333	0.753333
ENSG00000284471		TEC	0.259487	-1.94627	0.00977074	0.107711	yes	down	0.17	0.15	0.13	0.08	0.03	0.01	0.15	0.04
ENSG00000234664	HMGN2P5	high mobility group nucleosomal binding domain 2 pseudogene 5 [Source:HGNC Symbol;Acc:HGNC:33568]	0.0373566	-4.74249	0.010066	0.110404	yes	down	5.82	3.15	8.76	0	0	0	5.91	0
ENSG00000269891	ARHGAP19-SLIT1	ARHGAP19-SLIT1 readthrough (NMD candidate) [Source:HGNC Symbol;Acc:HGNC:48348]	0.0379653	-4.71918	0.0102936	0.112432	yes	down	0	0.32	0	0	0	0	0.106667	0
ENSG00000279525		TEC	0.0374633	-4.73838	0.0104049	0.113505	yes	down	0.17	0.09	0	0	0	0	0.0866667	0
ENSG00000219529		ribosomal protein S20 (RPS20) pseudogene	0.402633	-1.31246	0.0104156	0.113561	yes	down	11.87	10.46	11.46	4.58	7.66	0	11.2633	4.08
ENSG00000275857		novel transcript, antisense to KIF22	0.129174	-2.95261	0.0104333	0.113713	yes	down	0	3.23	0	0	0.35	0	1.07667	0.116667
ENSG00000277589		novel transcript, sense intronic AATF	0.0381498	-4.71218	0.0110526	0.119051	yes	down	0.7	0.22	0.35	0	0	0	0.423333	0
ENSG00000274015		novel transcript	0.202507	-2.30395	0.0113403	0.121718	yes	down	0.54	0.58	1.77	0.23	0	0.37	0.963333	0.2
ENSG00000234350		novel transcript (FLJ13453)	0.395595	-1.33791	0.0114701	0.122872	yes	down	0.49	0.57	0.62	0.06	0.34	0.18	0.56	0.193333
ENSG00000265451	CLASP1-AS1	CLASP1 antisense RNA 1 [Source:HGNC Symbol;Acc:HGNC:55328]	0.0388677	-4.68529	0.0115507	0.123473	yes	down	0.45	0.72	0.12	0	0	0	0.43	0
ENSG00000138798	EGF	epidermal growth factor [Source:HGNC Symbol;Acc:HGNC:3229]	0.173575	-2.52637	0.0117079	0.124889	yes	down	0.32	0.26	0.3	0.02	0.01	0.04	0.293333	0.0233333
ENSG00000285752	CDC42-AS1	CDC42 antisense RNA 1 [Source:HGNC Symbol;Acc:HGNC:54314]	0.446002	-1.16488	0.0119929	0.127325	yes	down	0.64	0.24	0.58	0.2	0.25	0.2	0.486667	0.216667
ENSG00000275185		novel transcript, antisense to TEFM	0.324065	-1.62564	0.0120149	0.127515	yes	down	4.52	0.75	3.19	2.87	0	0.02	2.82	0.963333
ENSG00000230521		HLA complex group 4 pseudogene 7	0.0396482	-4.6566	0.0120729	0.127995	yes	down	0.04	0.66	0	0	0	0	0.233333	0
ENSG00000167525	PROCA1	protein interacting with cyclin A1 [Source:HGNC Symbol;Acc:HGNC:28600]	0.399554	-1.32354	0.0124377	0.131062	yes	down	0.64	0.4	0.66	0.35	0.33	0.16	0.566667	0.28
ENSG00000167780	SOAT2	sterol O-acyltransferase 2 [Source:HGNC Symbol;Acc:HGNC:11178]	0.229239	-2.12508	0.0124939	0.131493	yes	down	0.15	0.43	0.19	0.05	0.07	0.07	0.256667	0.0633333
ENSG00000165949	IFI27	interferon alpha inducible protein 27 [Source:HGNC Symbol;Acc:HGNC:5397]	0.474965	-1.07411	0.0125467	0.131957	yes	down	3.93	4.69	4.67	0.77	1.4	1.85	4.43	1.34
ENSG00000279042		TEC	0.427793	-1.22501	0.0127145	0.13333	yes	down	0.47	0.34	0.55	0.33	0.24	0.05	0.453333	0.206667
ENSG00000288208		novel protein	0.498433	-1.00453	0.0127871	0.133952	yes	down	0.55	0.81	0.84	0	0.91	0.2	0.733333	0.37
ENSG00000272514	CFAP206	cilia and flagella associated protein 206 [Source:HGNC Symbol;Acc:HGNC:21405]	0.22144	-2.17502	0.0128668	0.134624	yes	down	0.45	0.15	0.1	0	0.06	0.06	0.233333	0.04
ENSG00000259244		novel transcript	0.326699	-1.61397	0.0128789	0.134727	yes	down	4.28	4.17	1.51	1.9	0.82	0.45	3.32	1.05667
ENSG00000286614		novel pseudogene	0.0402622	-4.63443	0.0128945	0.134845	yes	down	0.05	0.18	0.04	0	0	0	0.09	0
ENSG00000261063		novel transcript, antisense to MON1B & SYCE1L	0.040433	-4.62832	0.0130459	0.136122	yes	down	0	0	1.7	0	0	0	0.566667	0
ENSG00000204072	ARMCX7P	armadillo repeat containing X-linked 7, pseudogene [Source:HGNC Symbol;Acc:HGNC:49917]	0.393896	-1.34411	0.0130737	0.136342	yes	down	2.15	4.44	0.39	0	0	2.41	2.32667	0.803333
ENSG00000245482		novel transcript, antisense to ALG10	0.0405281	-4.62494	0.0132374	0.137789	yes	down	0.04	0.08	0.13	0	0	0	0.0833333	0
ENSG00000237622	ELOCP18	elongin C pseudogene 18 [Source:HGNC Symbol;Acc:HGNC:38154]	0.479488	-1.06043	0.0136773	0.141832	yes	down	0.37	1.14	3.01	0.19	1.71	0	1.50667	0.633333
ENSG00000254454	RCC2P6	regulator of chromosome condensation 2 pseudogene 6 [Source:HGNC Symbol;Acc:HGNC:42382]	0.102329	-3.28871	0.0138296	0.143167	yes	down	0.14	0.26	0.19	0	0.05	0	0.196667	0.0166667
ENSG00000257607		novel transcript, antisense to GPR146	0.488346	-1.03402	0.0139524	0.144266	yes	down	1.6	0.41	1.05	0	0.52	0.86	1.02	0.46
ENSG00000197632	SERPINB2	serpin family B member 2 [Source:HGNC Symbol;Acc:HGNC:8584]	0.208457	-2.26218	0.0140855	0.145369	yes	down	0.22	0.41	0.12	0.05	0.07	0.03	0.25	0.05
ENSG00000009790	TRAF3IP3	TRAF3 interacting protein 3 [Source:HGNC Symbol;Acc:HGNC:30766]	0.10276	-3.28265	0.0143069	0.147153	yes	down	0.12	0.14	0.03	0	0.02	0	0.0966667	0.00666667
ENSG00000125931	CITED1	Cbp/p300 interacting transactivator with Glu/Asp rich carboxy-terminal domain 1 [Source:HGNC Symbol;Acc:HGNC:1986]	0.41798	-1.25849	0.0143187	0.14725	yes	down	1.34	1.28	1.11	0.73	0.49	0.84	1.24333	0.686667
ENSG00000187824	TMEM220	transmembrane protein 220 [Source:HGNC Symbol;Acc:HGNC:33757]	0.386101	-1.37295	0.0147597	0.151094	yes	down	0.3	0.38	0.29	0.07	0.14	0.19	0.323333	0.133333
ENSG00000242445	RPL7AP11	ribosomal protein L7a pseudogene 11 [Source:HGNC Symbol;Acc:HGNC:35242]	0.0417922	-4.58062	0.0150878	0.15383	yes	down	0.47	0	0.48	0	0	0	0.316667	0
ENSG00000271746		novel transcript, antisense to ACOT7	0.042368	-4.56088	0.0153378	0.155829	yes	down	0.11	0.27	0.45	0	0	0	0.276667	0
ENSG00000162461	SLC25A34	solute carrier family 25 member 34 [Source:HGNC Symbol;Acc:HGNC:27653]	0.463417	-1.10962	0.0153588	0.15599	yes	down	1.14	0.35	0.51	0.08	0.27	0.19	0.666667	0.18
ENSG00000225920	RIMKLBP2	ribosomal modification protein rimK like family member B pseudogene 2 [Source:HGNC Symbol;Acc:HGNC:39163]	0.236656	-2.07913	0.0156419	0.158415	yes	down	1.78	1.03	0.93	0.58	0.15	0.14	1.24667	0.29
ENSG00000139679	LPAR6	lysophosphatidic acid receptor 6 [Source:HGNC Symbol;Acc:HGNC:15520]	0.0424554	-4.55791	0.0158216	0.159913	yes	down	0.14	1.12	0.06	0	0	0	0.44	0
ENSG00000274933	TBC1D3I	TBC1 domain family member 3I [Source:HGNC Symbol;Acc:HGNC:32709]	0.241194	-2.05174	0.0158502	0.160096	yes	down	0.58	0.18	0.08	0	0.18	0	0.28	0.06
ENSG00000265287		novel transcript, antisense to novel protein	0.278518	-1.84416	0.0158646	0.160189	yes	down	0.39	0.87	0.72	0.63	0	0	0.66	0.21
ENSG00000144834	TAGLN3	transgelin 3 [Source:HGNC Symbol;Acc:HGNC:29868]	0.468294	-1.09451	0.0158849	0.160367	yes	down	1.63	2.74	2.59	1.16	1.24	0.9	2.32	1.1
ENSG00000285730		novel transcript	0.149528	-2.74151	0.0159322	0.160791	yes	down	0.16	0.87	0.21	0	0.08	0.07	0.413333	0.05
ENSG00000288571		novel transcript	0.0427675	-4.54734	0.0160763	0.162002	yes	down	0.1	0.09	0.09	0	0	0	0.0933333	0
ENSG00000235812	ADAM21P1	ADAM metallopeptidase domain 21 pseudogene 1 [Source:HGNC Symbol;Acc:HGNC:19822]	0.042794	-4.54645	0.01608	0.162012	yes	down	0.09	0.11	0.05	0	0	0	0.0833333	0
ENSG00000260955		novel transcript, overlapping to LYPLA1	0.0428231	-4.54547	0.0161224	0.162359	yes	down	1.15	1.19	0.63	0	0	0	0.99	0
ENSG00000257653		novel transcript, antisense to ADCY6	0.0428366	-4.54501	0.016341	0.164152	yes	down	0.64	0.48	0	0	0	0	0.373333	0
ENSG00000258472		novel protein	0.384996	-1.37708	0.0166254	0.166594	yes	down	0.69	0.36	0.31	0.13	0.22	0.16	0.453333	0.17
ENSG00000233321	LINC02669	long intergenic non-protein coding RNA 2669 [Source:HGNC Symbol;Acc:HGNC:54155]	0.0435122	-4.52244	0.0166897	0.167129	yes	down	0.06	0.23	0.14	0	0	0	0.143333	0
ENSG00000110436	SLC1A2	solute carrier family 1 member 2 [Source:HGNC Symbol;Acc:HGNC:10940]	0.0440617	-4.50433	0.0171479	0.170731	yes	down	0	0.08	0	0	0	0	0.0266667	0
ENSG00000231028	LINC00271	long intergenic non-protein coding RNA 271 [Source:HGNC Symbol;Acc:HGNC:32526]	0.301475	-1.72989	0.0174418	0.173259	yes	down	0.48	0.23	0.24	0.38	0.06	0.04	0.316667	0.16
ENSG00000146221	TCTE1	t-complex-associated-testis-expressed 1 [Source:HGNC Symbol;Acc:HGNC:11693]	0.314263	-1.66996	0.0180883	0.178483	yes	down	0.19	0.29	0.14	0.03	0.1	0.06	0.206667	0.0633333
ENSG00000103832	GOLGA8UP	golgin A8 family member U, pseudogene [Source:HGNC Symbol;Acc:HGNC:44411]	0.107859	-3.21278	0.0183561	0.180684	yes	down	0.16	0.16	0.17	0	0	0.04	0.163333	0.0133333
ENSG00000230084		novel transcript	0.108931	-3.19852	0.0184223	0.181188	yes	down	0	0.53	0.28	0	0.3	0	0.27	0.1
ENSG00000255398	HCAR3	hydroxycarboxylic acid receptor 3 [Source:HGNC Symbol;Acc:HGNC:16824]	0.108695	-3.20164	0.0187814	0.184153	yes	down	0.13	0.19	0.08	0	0.03	0	0.133333	0.01
ENSG00000259357		novel transcript, antisense to CERS2	0.445265	-1.16726	0.0188135	0.184348	yes	down	3.24	1.55	3.73	0.88	1.24	1.44	2.84	1.18667
ENSG00000251410		novel transcript	0.295934	-1.75665	0.0191437	0.18704	yes	down	0.19	0.15	0.17	0.07	0.05	0.03	0.17	0.05
ENSG00000259774		novel transcript	0.493757	-1.01813	0.0194402	0.189297	yes	down	2.02	0.85	1.06	0.44	0.51	0.91	1.31	0.62
ENSG00000223638	RFPL4A	ret finger protein like 4A [Source:HGNC Symbol;Acc:HGNC:16449]	0.045849	-4.44697	0.0199973	0.193727	yes	down	0.16	0	0.42	0	0	0	0.193333	0
ENSG00000285612		novel transcript, antisense to SIPA1L1	0.189452	-2.40009	0.0199984	0.193706	yes	down	0.25	0	0.14	0	0.06	0	0.13	0.02
ENSG00000282246		novel protein	0.241021	-2.05277	0.0200758	0.194301	yes	down	0.31	0.94	0.33	0.7	0	0	0.526667	0.233333
ENSG00000254589	EIF4A2P3	eukaryotic translation initiation factor 4A2 pseudogene 3 [Source:HGNC Symbol;Acc:HGNC:45100]	0.155739	-2.68279	0.0201711	0.194913	yes	down	0.61	0.19	0.38	0.09	0.08	0	0.393333	0.0566667
ENSG00000140274	DUOXA2	dual oxidase maturation factor 2 [Source:HGNC Symbol;Acc:HGNC:32698]	0.112384	-3.15349	0.0201983	0.195144	yes	down	0	0.26	0.23	0	0.04	0	0.163333	0.0133333
ENSG00000186976	EFCAB6	EF-hand calcium binding domain 6 [Source:HGNC Symbol;Acc:HGNC:24204]	0.303712	-1.71922	0.0204323	0.196997	yes	down	0.34	0.11	0.51	0.27	0.02	0.12	0.32	0.136667
ENSG00000243896	OR2A7	olfactory receptor family 2 subfamily A member 7 [Source:HGNC Symbol;Acc:HGNC:8234]	0.16576	-2.59283	0.0205156	0.197581	yes	down	0.45	0.22	0.46	0.19	0	0	0.376667	0.0633333
ENSG00000187944	C2orf66	chromosome 2 open reading frame 66 [Source:HGNC Symbol;Acc:HGNC:33809]	0.333662	-1.58354	0.0205377	0.197731	yes	down	1.29	0.18	0.37	0.28	0.33	0	0.613333	0.203333
ENSG00000272871		novel transcript	0.439663	-1.18553	0.0209316	0.200758	yes	down	0.78	0.92	1.09	0.44	0.71	0.11	0.93	0.42
ENSG00000162614	NEXN	nexilin F-actin binding protein [Source:HGNC Symbol;Acc:HGNC:29557]	0.288425	-1.79373	0.021425	0.204811	yes	down	0.3	0.47	0.16	0.03	0.1	0.06	0.31	0.0633333
ENSG00000285948		novel transcript, antisense to ARHGAP11A	0.0471714	-4.40594	0.0215461	0.205773	yes	down	0.03	0.11	0.06	0	0	0	0.0666667	0
ENSG00000139549	DHH	desert hedgehog signaling molecule [Source:HGNC Symbol;Acc:HGNC:2865]	0.221971	-2.17156	0.0218582	0.207936	yes	down	0.12	0.08	0.07	0	0.05	0	0.09	0.0166667
ENSG00000274904		novel transcript, antisense to ALDOA	0.0472993	-4.40204	0.0218923	0.208228	yes	down	0.5	0.71	0.56	0	0	0	0.59	0
ENSG00000281106	TMEM272	transmembrane protein 272 [Source:HGNC Symbol;Acc:HGNC:26737]	0.0473215	-4.40136	0.0223283	0.211776	yes	down	0.06	0.03	0.03	0	0	0	0.04	0
ENSG00000258101		novel transcript, antisense to TUBA1C	0.195487	-2.35486	0.0225483	0.21333	yes	down	0.15	0.29	0.42	0.13	0	0.05	0.286667	0.06
ENSG00000270528	FAM133EP	family with sequence similarity 133 member E, pseudogene [Source:HGNC Symbol;Acc:HGNC:54729]	0.0476269	-4.39208	0.022617	0.213846	yes	down	0.42	0.11	0.47	0	0	0	0.333333	0
ENSG00000267259	ERVE-1	endogenous retrovirus group E member 1 [Source:HGNC Symbol;Acc:HGNC:14602]	0.223847	-2.15942	0.0226433	0.214062	yes	down	0.12	0.22	0.13	0.12	0	0	0.156667	0.04
ENSG00000257875		F-box and WD repeat domain containing 12 (FBXW12) pseudogene	0.0478929	-4.38404	0.0228734	0.2158	yes	down	0.87	1.13	0	0	0	0	0.666667	0
ENSG00000243414	TICAM2	toll like receptor adaptor molecule 2 [Source:HGNC Symbol;Acc:HGNC:21354]	0.382173	-1.3877	0.0229003	0.21602	yes	down	0.2	0	0.52	0	0	0.25	0.24	0.0833333
ENSG00000285966		novel transcript	0.0480011	-4.38079	0.0229729	0.216469	yes	down	0.05	0.02	0.1	0	0	0	0.0566667	0
ENSG00000273297		novel transcript	0.443809	-1.17199	0.023262	0.218616	yes	down	0.74	0.42	0.75	0.59	0.26	0.43	0.636667	0.426667
ENSG00000287498		novel transcript	0.0483109	-4.37151	0.0232676	0.218567	yes	down	0.02	0	0.13	0	0	0	0.05	0
ENSG00000204188	GGNBP1	gametogenetin binding protein 1 (pseudogene) [Source:HGNC Symbol;Acc:HGNC:19427]	0.0483783	-4.3695	0.0233329	0.219044	yes	down	0.1	0.08	0.48	0	0	0	0.22	0
ENSG00000196632	WNK3	WNK lysine deficient protein kinase 3 [Source:HGNC Symbol;Acc:HGNC:14543]	0.225701	-2.14752	0.0234048	0.219482	yes	down	0.03	0.05	0.03	0	0.02	0	0.0366667	0.00666667
ENSG00000229127	KANSL1L-AS1	KANSL1L antisense RNA 1 [Source:HGNC Symbol;Acc:HGNC:41139]	0.407987	-1.2934	0.0234099	0.219496	yes	down	0.73	0.28	0.34	0.27	0.23	0.08	0.45	0.193333
ENSG00000237773		novel transcript	0.344477	-1.53752	0.0234232	0.219587	yes	down	1.49	2.15	1.84	0.61	0.23	0.64	1.82667	0.493333
ENSG00000287401		novel transcript, antisense to STBD1and FAM47E	0.0488946	-4.35418	0.0238292	0.222739	yes	down	0	0.09	0.15	0	0	0	0.08	0
ENSG00000286161		novel transcript	0.0487109	-4.35961	0.0239052	0.22338	yes	down	0.45	0.73	0.3	0	0	0	0.493333	0
ENSG00000237916	RPL37P12	ribosomal protein L37 pseudogene 12 [Source:HGNC Symbol;Acc:HGNC:36989]	0.113767	-3.13585	0.0242785	0.226068	yes	down	8.16	4.32	0.97	0	0	0.83	4.48333	0.276667
ENSG00000139351	SYCP3	synaptonemal complex protein 3 [Source:HGNC Symbol;Acc:HGNC:18130]	0.357691	-1.48321	0.0243617	0.226668	yes	down	0.74	0.64	0.19	0.11	0.09	0.02	0.523333	0.0733333
ENSG00000153253	SCN3A	sodium voltage-gated channel alpha subunit 3 [Source:HGNC Symbol;Acc:HGNC:10590]	0.489602	-1.03032	0.0253429	0.234253	yes	down	0.17	0.14	0.32	0.1	0.07	0.03	0.21	0.0666667
ENSG00000272720		novel transcript, antisense to BAIAP2L2	0.312486	-1.67814	0.0257299	0.237144	yes	down	0.77	0.21	0.43	0.13	0.15	0.14	0.47	0.14
ENSG00000259498	TPM1-AS	TPM1 antisense RNA [Source:HGNC Symbol;Acc:HGNC:53635]	0.283582	-1.81816	0.0259455	0.238768	yes	down	0.21	0.1	0.15	0.08	0.05	0.05	0.153333	0.06
ENSG00000260448	LCMT1-AS1	LCMT1 antisense RNA 1 [Source:HGNC Symbol;Acc:HGNC:51177]	0.116676	-3.09942	0.0260606	0.239609	yes	down	1.19	0.03	0.61	0.04	0	0	0.61	0.0133333
ENSG00000242261		aurora kinase A (AURKA) pseudogene	0.161633	-2.6292	0.0264978	0.242453	yes	down	0	0	1.05	0	0.15	0	0.35	0.05
ENSG00000240288	GHRLOS	ghrelin opposite strand/antisense RNA [Source:HGNC Symbol;Acc:HGNC:33885]	0.486024	-1.0409	0.0266207	0.243174	yes	down	0.61	0.41	0.28	0.25	0.51	0.07	0.433333	0.276667
ENSG00000234911	TEX21P	testis expressed 21, pseudogene [Source:HGNC Symbol;Acc:HGNC:35455]	0.372467	-1.42481	0.0266327	0.243211	yes	down	0.62	0.46	0.42	0.12	0.24	0.19	0.5	0.183333
ENSG00000259536		novel transcript, antisense to C15orf57	0.234854	-2.09017	0.026807	0.244545	yes	down	0.6	0.96	0.14	0.23	0.04	0	0.566667	0.09
ENSG00000055813	CCDC85A	coiled-coil domain containing 85A [Source:HGNC Symbol;Acc:HGNC:29400]	0.441547	-1.17936	0.0269577	0.245623	yes	down	0.23	0.2	0.25	0.02	0.23	0.05	0.226667	0.1
ENSG00000276150			0.0505898	-4.30501	0.0270969	0.246707	yes	down	79.58	7.87	105.89	0	0	0	64.4467	0
ENSG00000184343	SRPK3	SRSF protein kinase 3 [Source:HGNC Symbol;Acc:HGNC:11402]	0.36669	-1.44737	0.027207	0.247487	yes	down	0.17	0.13	0.15	0.2	0	0.06	0.15	0.0866667
ENSG00000196872	CRACDL	CRACD like [Source:HGNC Symbol;Acc:HGNC:33454]	0.387056	-1.36938	0.0272485	0.247678	yes	down	0.17	0.35	0.5	0.34	0.16	0.09	0.34	0.196667
ENSG00000170801	HTRA3	HtrA serine peptidase 3 [Source:HGNC Symbol;Acc:HGNC:30406]	0.119454	-3.06548	0.0277857	0.251393	yes	down	0	0.17	0.11	0	0.03	0	0.0933333	0.01
ENSG00000227582	ADGRF5P1	adhesion G protein-coupled receptor F5 pseudogene 1 [Source:HGNC Symbol;Acc:HGNC:32922]	0.425303	-1.23344	0.0279345	0.252551	yes	down	1.67	0.82	0.58	0.19	0.22	0.74	1.02333	0.383333
ENSG00000154227	CERS3	ceramide synthase 3 [Source:HGNC Symbol;Acc:HGNC:23752]	0.167428	-2.57839	0.028074	0.253434	yes	down	0.09	0.11	0.22	0.02	0.02	0	0.14	0.0133333
ENSG00000237452	MEIOSIN	meiosis initiator [Source:HGNC Symbol;Acc:HGNC:44318]	0.120627	-3.05138	0.0285617	0.256577	yes	down	0.03	0.13	0.13	0.03	0	0	0.0966667	0.01
ENSG00000233073	GRM3-AS1	GRM3 antisense RNA 1 [Source:HGNC Symbol;Acc:HGNC:40264]	0.346077	-1.53083	0.0287076	0.257392	yes	down	0.15	0.15	0.2	0.11	0	0.24	0.166667	0.116667
ENSG00000250575		novel pseudogene	0.375243	-1.4141	0.0289791	0.259329	yes	down	0.59	0.81	0.57	0	0.32	0.36	0.656667	0.226667
ENSG00000267360		novel protein	0.0524727	-4.25229	0.029305	0.261666	yes	down	0	0	0.96	0	0	0	0.32	0
ENSG00000262202		novel transcript	0.0786054	-3.66923	0.0302554	0.268492	yes	down	0.55	0.31	0.56	0	0.05	0	0.473333	0.0166667
ENSG00000145757	SPATA9	spermatogenesis associated 9 [Source:HGNC Symbol;Acc:HGNC:22988]	0.12774	-2.96872	0.0304423	0.26956	yes	down	0.07	0.08	0.19	0	0	0.03	0.113333	0.01
ENSG00000148488	ST8SIA6	ST8 alpha-N-acetyl-neuraminide alpha-2,8-sialyltransferase 6 [Source:HGNC Symbol;Acc:HGNC:23317]	0.498134	-1.00539	0.0304856	0.269864	yes	down	0.12	0.29	0.15	0.08	0.03	0.13	0.186667	0.08
ENSG00000167311	ART5	ADP-ribosyltransferase 5 [Source:HGNC Symbol;Acc:HGNC:24049]	0.465147	-1.10424	0.0305718	0.27047	yes	down	1.05	1.24	0.62	0.65	0.32	0.84	0.97	0.603333
ENSG00000254894	NAV2-AS1	NAV2 antisense RNA 1 [Source:HGNC Symbol;Acc:HGNC:40744]	0.0526267	-4.24806	0.0309509	0.272948	yes	down	0.98	0.1	0	0	0	0	0.36	0
ENSG00000237939	IDI1P1	IDI1 pseudogene 1 [Source:HGNC Symbol;Acc:HGNC:54666]	0.434884	-1.2013	0.0311465	0.274154	yes	down	1.95	2.21	2.41	1.17	1.08	0.59	2.19	0.946667
ENSG00000101638	ST8SIA5	ST8 alpha-N-acetyl-neuraminide alpha-2,8-sialyltransferase 5 [Source:HGNC Symbol;Acc:HGNC:17827]	0.356726	-1.48711	0.031242	0.274755	yes	down	0.4	0.48	0.3	0.19	0.03	0.17	0.393333	0.13
ENSG00000286883		novel transcript, antisense to CCDC142and MRPL53and MOGS	0.166591	-2.58561	0.0313861	0.275783	yes	down	0.11	0.82	0.17	0.19	0	0	0.366667	0.0633333
ENSG00000274315		novel transcript, antisense to FAR2	0.0534712	-4.2251	0.0317895	0.278722	yes	down	1.1	0.22	0.45	0	0	0	0.59	0
ENSG00000239648	MTND1P3	MT-ND1 pseudogene 3 [Source:HGNC Symbol;Acc:HGNC:42052]	0.0534712	-4.2251	0.0317895	0.278722	yes	down	0.35	0.07	0.15	0	0	0	0.19	0
ENSG00000175564	UCP3	uncoupling protein 3 [Source:HGNC Symbol;Acc:HGNC:12519]	0.487147	-1.03757	0.0317926	0.278669	yes	down	0.62	0.73	1.49	0.26	0.12	0.57	0.946667	0.316667
ENSG00000115353	TACR1	tachykinin receptor 1 [Source:HGNC Symbol;Acc:HGNC:11526]	0.0535515	-4.22293	0.0318778	0.279173	yes	down	0.05	0.02	0.01	0	0	0	0.0266667	0
ENSG00000233892	PAIP1P1	poly(A) binding protein interacting protein 1 pseudogene 1 [Source:HGNC Symbol;Acc:HGNC:18240]	0.265004	-1.91592	0.0318913	0.279211	yes	down	0.51	0.47	0.32	0.16	0	0.17	0.433333	0.11
ENSG00000221874	ZNF816-ZNF321P	ZNF816-ZNF321P readthrough [Source:HGNC Symbol;Acc:HGNC:38879]	0.0531622	-4.23346	0.0320331	0.28021	yes	down	0.42	0	0	0	0	0	0.14	0
ENSG00000225872	LINC01529	long intergenic non-protein coding RNA 1529 [Source:HGNC Symbol;Acc:HGNC:51268]	0.207627	-2.26793	0.0322341	0.281765	yes	down	0.34	0.17	0.06	0.04	0.03	0.03	0.19	0.0333333
ENSG00000257511		nucleosome assembly protein 1-like 1 (NAP1L1) pseudogene	0.434199	-1.20357	0.0323381	0.282552	yes	down	0.98	1.44	0.88	0.69	0.8	0	1.1	0.496667
ENSG00000249379		novel transcript	0.054166	-4.20647	0.0325473	0.284135	yes	down	0.16	0.24	0	0	0	0	0.133333	0
ENSG00000187553	CYP26C1	cytochrome P450 family 26 subfamily C member 1 [Source:HGNC Symbol;Acc:HGNC:20577]	0.2082	-2.26396	0.0325478	0.284098	yes	down	0.18	0.07	0.11	0.03	0	0.03	0.12	0.02
ENSG00000100156	SLC16A8	solute carrier family 16 member 8 [Source:HGNC Symbol;Acc:HGNC:16270]	0.396436	-1.33484	0.0326209	0.284531	yes	down	0.49	0.94	0.3	0.62	0.45	0.39	0.576667	0.486667
ENSG00000283439	SPEM3	SPEM family member 3 [Source:HGNC Symbol;Acc:HGNC:53651]	0.0544593	-4.19868	0.032864	0.286117	yes	down	0.03	0.03	0.04	0	0	0	0.0333333	0
ENSG00000229619	MBNL1-AS1	MBNL1 antisense RNA 1 [Source:HGNC Symbol;Acc:HGNC:44584]	0.0548865	-4.1874	0.0329764	0.286848	yes	down	0	0.03	0.02	0	0	0	0.0166667	0
ENSG00000146013	GFRA3	GDNF family receptor alpha 3 [Source:HGNC Symbol;Acc:HGNC:4245]	0.209042	-2.25813	0.0329791	0.286831	yes	down	0.17	0.09	0.29	0	0.08	0.03	0.183333	0.0366667
ENSG00000288011		novel transcript, antisense to ZNF365	0.0546231	-4.19434	0.0330448	0.287278	yes	down	0.06	0.1	0.02	0	0	0	0.06	0
ENSG00000267062		novel transcript, antisense to PRDX2	0.0541963	-4.20566	0.0334156	0.289921	yes	down	8.07	1.12	0	0	0	0	3.06333	0
ENSG00000228061		novel transcript, antisense to ELP4	0.0550014	-4.18439	0.0334558	0.290103	yes	down	0.1	0.04	0.18	0	0	0	0.106667	0
ENSG00000274677		novel transcript, sense intronic to MBTPS1	0.0550014	-4.18439	0.0334558	0.290103	yes	down	0.18	0.44	0.45	0	0	0	0.356667	0
ENSG00000279910		TEC	0.0551668	-4.18006	0.0336387	0.291398	yes	down	0.01	0.06	0.01	0	0	0	0.0266667	0
ENSG00000179299	NSUN7	NOP2/Sun RNA methyltransferase family member 7 [Source:HGNC Symbol;Acc:HGNC:25857]	0.055299	-4.1766	0.0337781	0.292313	yes	down	0	0.35	0.09	0	0	0	0.146667	0
ENSG00000277715		novel transcript, antisense to CKAP4	0.210536	-2.24786	0.0337948	0.292416	yes	down	0.17	0.19	0.17	0	0.1	0	0.176667	0.0333333
ENSG00000248881		novel transcript	0.0555375	-4.17039	0.0340815	0.294645	yes	down	0	0.3	0.42	0	0	0	0.24	0
ENSG00000244537	KRTAP4-2	keratin associated protein 4-2 [Source:HGNC Symbol;Acc:HGNC:18900]	0.0556321	-4.16794	0.034147	0.295126	yes	down	0	0.49	0.2	0	0	0	0.23	0
ENSG00000244184		novel transcript	0.0557994	-4.16361	0.0343325	0.296307	yes	down	0	1.75	0	0	0	0	0.583333	0
ENSG00000147852	VLDLR	very low density lipoprotein receptor [Source:HGNC Symbol;Acc:HGNC:12698]	0.488547	-1.03343	0.0346366	0.298423	yes	down	0.27	0.29	0.3	0.21	0.08	0.06	0.286667	0.116667
ENSG00000113319	RASGRF2	Ras protein specific guanine nucleotide releasing factor 2 [Source:HGNC Symbol;Acc:HGNC:9876]	0.331732	-1.59191	0.0350657	0.301264	yes	down	0.07	0.12	0.07	0.22	0.01	0.04	0.0866667	0.09
ENSG00000179674	ARL14	ADP ribosylation factor like GTPase 14 [Source:HGNC Symbol;Acc:HGNC:22974]	0.126461	-2.98323	0.0365492	0.311539	yes	down	0.12	0.29	0.19	0	0	0.05	0.2	0.0166667
ENSG00000273056		novel transcript	0.177336	-2.49545	0.0367194	0.312814	yes	down	0.6	0.64	1.32	0	0.37	0	0.853333	0.123333
ENSG00000261798		novel transcript, antisense to BMP8B	0.215697	-2.21292	0.0367264	0.31283	yes	down	0.19	0.63	0.16	0.08	0.13	0	0.326667	0.07
ENSG00000226450	CYP2D8P	ccytochrome P450 family 2 subfamily D member 8, pseudogene [Source:HGNC Symbol;Acc:HGNC:2628]	0.127008	-2.97701	0.0369455	0.314475	yes	down	0.1	0.16	0.24	0	0.05	0	0.166667	0.0166667
ENSG00000140009	ESR2	estrogen receptor 2 [Source:HGNC Symbol;Acc:HGNC:3468]	0.486118	-1.04062	0.0371015	0.315626	yes	down	0.27	0.16	0.27	0.08	0.1	0.11	0.233333	0.0966667
ENSG00000204965	PCDHA5	protocadherin alpha 5 [Source:HGNC Symbol;Acc:HGNC:8671]	0.0574868	-4.12063	0.0371369	0.315749	yes	down	0	0.06	0	0	0	0	0.02	0
ENSG00000288009		novel transcript	0.350596	-1.51212	0.0378718	0.320829	yes	down	0.37	0.27	0.64	0.23	0.15	0.09	0.426667	0.156667
ENSG00000248858	FLJ46284	uncharacterized LOC441369 [Source:NCBI gene (formerly Entrezgene);Acc:441369]	0.404683	-1.30513	0.0381578	0.322981	yes	down	0.16	0.12	0.21	0.07	0.07	0.05	0.163333	0.0633333
ENSG00000224599	BMS1P12	BMS1 pseudogene 12 [Source:HGNC Symbol;Acc:HGNC:49157]	0.199948	-2.3223	0.0392382	0.330466	yes	down	0.2	0.52	1.17	0	0	0.31	0.63	0.103333
ENSG00000267201	LINC01775	long intergenic non-protein coding RNA 1775 [Source:HGNC Symbol;Acc:HGNC:52565]	0.058632	-4.09217	0.0397294	0.333769	yes	down	1.19	2.2	0	0	0	0	1.13	0
ENSG00000205108	FAM205A	family with sequence similarity 205 member A [Source:HGNC Symbol;Acc:HGNC:41911]	0.318438	-1.65092	0.0398855	0.334524	yes	down	0.07	0.01	0.25	0	0.04	0.05	0.11	0.03
ENSG00000134321	RSAD2	radical S-adenosyl methionine domain containing 2 [Source:HGNC Symbol;Acc:HGNC:30908]	0.298708	-1.74319	0.0399944	0.335206	yes	down	0.15	0.31	0.11	0	0.06	0.05	0.19	0.0366667
ENSG00000273485		novel transcript, antisense to CALHM2	0.224262	-2.15674	0.0400129	0.335268	yes	down	0	0.86	1.48	0	0	0.44	0.78	0.146667
ENSG00000223842		novel transcript	0.275855	-1.85802	0.0401444	0.335906	yes	down	0.35	0.17	0.81	0.09	0.07	0.19	0.443333	0.116667
ENSG00000286342		novel transcript	0.433399	-1.20623	0.0404147	0.337795	yes	down	0.7	0.51	0.33	0.15	0.33	0.19	0.513333	0.223333
ENSG00000124134	KCNS1	potassium voltage-gated channel modifier subfamily S member 1 [Source:HGNC Symbol;Acc:HGNC:6300]	0.436622	-1.19554	0.0409036	0.340942	yes	down	0.2	0.11	0.11	0.03	0.07	0.08	0.14	0.06
ENSG00000266076		novel transcript	0.0597	-4.06613	0.0412531	0.343289	yes	down	0	0	0.24	0	0	0	0.08	0
ENSG00000184349	EFNA5	ephrin A5 [Source:HGNC Symbol;Acc:HGNC:3225]	0.490984	-1.02625	0.0420855	0.348924	yes	down	0.36	0.46	0.31	1	0.11	0.56	0.376667	0.556667
ENSG00000266728		novel protein	0.0603452	-4.05062	0.0421122	0.349097	yes	down	0	0.96	0.28	0	0	0	0.413333	0
ENSG00000182782	HCAR2	hydroxycarboxylic acid receptor 2 [Source:HGNC Symbol;Acc:HGNC:24827]	0.220349	-2.18214	0.042272	0.350135	yes	down	0.16	0.16	0.16	0	0.03	0.06	0.16	0.03
ENSG00000229186	ADAM1A	ADAM metallopeptidase domain 1A (pseudogene) [Source:HGNC Symbol;Acc:HGNC:187]	0.435212	-1.20021	0.0429049	0.354651	yes	down	0.46	0.09	0.61	0	0.48	0.01	0.386667	0.163333
ENSG00000235036		pseudogene similar to DNAJ protein	0.30548	-1.71085	0.0429787	0.355116	yes	down	0.38	0.31	0.45	0.14	0.22	0	0.38	0.12
ENSG00000165197	VEGFD	vascular endothelial growth factor D [Source:HGNC Symbol;Acc:HGNC:3708]	0.401244	-1.31745	0.0430881	0.355875	yes	down	0.78	0.53	0.41	0.67	0.2	0.03	0.573333	0.3
ENSG00000287490		novel transcript	0.281253	-1.83006	0.0431694	0.356303	yes	down	0.11	0.15	0.12	0	0.06	0.04	0.126667	0.0333333
ENSG00000101203	COL20A1	collagen type XX alpha 1 chain [Source:HGNC Symbol;Acc:HGNC:14670]	0.373081	-1.42244	0.0432987	0.356982	yes	down	0.39	0.35	0.17	0.43	0.23	0.01	0.303333	0.223333
ENSG00000267078		novel transcript, antisense to ST6GALNAC2	0.181573	-2.46138	0.0435026	0.358274	yes	down	0.29	0	0.35	0	0.1	0	0.213333	0.0333333
ENSG00000222046	DCDC2B	doublecortin domain containing 2B [Source:HGNC Symbol;Acc:HGNC:32576]	0.0616246	-4.02035	0.0449333	0.367512	yes	down	0.04	0.03	0.12	0	0	0	0.0633333	0
ENSG00000287959		novel transcript, antisense to PRKDC	0.0609394	-4.03648	0.045049	0.368259	yes	down	0.21	0	0.03	0	0	0	0.08	0
ENSG00000231871	IPO9-AS1	IPO9 antisense RNA 1 [Source:HGNC Symbol;Acc:HGNC:40892]	0.0615864	-4.02124	0.0451093	0.368603	yes	down	0.22	0.18	0.18	0	0	0	0.193333	0
ENSG00000276966	H4C5	H4 clustered histone 5 [Source:HGNC Symbol;Acc:HGNC:4790]	0.28481	-1.81193	0.0454019	0.370545	yes	down	0.39	0.4	0.16	0.24	0.05	0	0.316667	0.0966667
ENSG00000179954	SSC5D	scavenger receptor cysteine rich family member with 5 domains [Source:HGNC Symbol;Acc:HGNC:26641]	0.444589	-1.16946	0.0455326	0.371462	yes	down	0.17	0.18	0.19	0.03	0.14	0.07	0.18	0.08
ENSG00000225156		novel transcript	0.0614964	-4.02336	0.0457243	0.372525	yes	down	0.1	0	0.04	0	0	0	0.0466667	0
ENSG00000163116	STPG2	sperm tail PG-rich repeat containing 2 [Source:HGNC Symbol;Acc:HGNC:28712]	0.0614964	-4.02336	0.0457243	0.372525	yes	down	0.08	0	0.06	0	0	0	0.0466667	0
ENSG00000286244		novel transcript, antisense to STAMBP	0.0615967	-4.021	0.0458477	0.37323	yes	down	0.66	0.13	0.14	0	0	0	0.31	0
ENSG00000259066		novel protein	0.0625641	-3.99852	0.0459526	0.373431	yes	down	0	1.09	0	0	0	0	0.363333	0
ENSG00000229010		novel pseudogene	0.0616973	-4.01865	0.0459714	0.373485	yes	down	0.44	0.18	0	0	0	0	0.206667	0
ENSG00000274949		novel transcript	0.0616973	-4.01865	0.0459714	0.373485	yes	down	0.86	0.34	0	0	0	0	0.4	0
ENSG00000271699	SNX29P2	sorting nexin 29 pseudogene 2 [Source:HGNC Symbol;Acc:HGNC:31914]	0.234857	-2.09014	0.0460324	0.37363	yes	down	0.12	0.67	0.33	0	0	0.29	0.373333	0.0966667
ENSG00000250215	CIR1P2	CIR1 pseudogene 2 [Source:HGNC Symbol;Acc:HGNC:44012]	0.062058	-4.01024	0.0464056	0.375403	yes	down	0.17	0	0.14	0	0	0	0.103333	0
ENSG00000162670	BRINP3	BMP/retinoic acid inducible neural specific 3 [Source:HGNC Symbol;Acc:HGNC:22393]	0.062058	-4.01024	0.0464056	0.375403	yes	down	0.06	0	0.05	0	0	0	0.0366667	0
ENSG00000279769		TEC	0.0621593	-4.00789	0.0465301	0.37626	yes	down	0.16	0.04	0.09	0	0	0	0.0966667	0
ENSG00000224448		ADP-ribosylation factor 6 (ARF6) pseudogene	0.0621593	-4.00789	0.0465301	0.37626	yes	down	0.75	0.2	0.41	0	0	0	0.453333	0
ENSG00000187479	C11orf96	chromosome 11 open reading frame 96 [Source:HGNC Symbol;Acc:HGNC:38675]	0.0621593	-4.00789	0.0465301	0.37626	yes	down	0.18	0.05	0.1	0	0	0	0.11	0
ENSG00000163352	LENEP	lens epithelial protein [Source:HGNC Symbol;Acc:HGNC:14429]	0.0621593	-4.00789	0.0465301	0.37626	yes	down	0.67	0.18	0.36	0	0	0	0.403333	0
ENSG00000132702	HAPLN2	hyaluronan and proteoglycan link protein 2 [Source:HGNC Symbol;Acc:HGNC:17410]	0.0621593	-4.00789	0.0465301	0.37626	yes	down	0.17	0.12	0.19	0	0	0	0.16	0
ENSG00000262497	FAM187B2P	family with sequence similarity 187 member B2, pseudogene [Source:HGNC Symbol;Acc:HGNC:49213]	0.0621593	-4.00789	0.0465301	0.37626	yes	down	0.42	0.11	0.23	0	0	0	0.253333	0
ENSG00000205307	SAP25	Sin3A associated protein 25 [Source:HGNC Symbol;Acc:HGNC:41908]	0.427565	-1.22578	0.0466546	0.376715	yes	down	1.42	1.19	0.67	0.28	0.6	0.4	1.09333	0.426667
ENSG00000198939	ZFP2	ZFP2 zinc finger protein [Source:HGNC Symbol;Acc:HGNC:26138]	0.380861	-1.39266	0.0471421	0.379237	yes	down	0.3	0.19	0.37	0.17	0.36	0.03	0.286667	0.186667
ENSG00000279425		TEC	0.135043	-2.88851	0.0472047	0.37959	yes	down	0.15	0.05	0.1	0	0.03	0	0.1	0.01
ENSG00000175175	PPM1E	protein phosphatase, Mg2+/Mn2+ dependent 1E [Source:HGNC Symbol;Acc:HGNC:19322]	0.393553	-1.34537	0.0473216	0.380228	yes	down	0.11	0.09	0.08	0.04	0.04	0.03	0.0933333	0.0366667
ENSG00000243819	RN7SL832P	RNA, 7SL, cytoplasmic 832, pseudogene [Source:HGNC Symbol;Acc:HGNC:46848]	0.0628288	-3.99243	0.0473443	0.380359	yes	down	0.08	0.07	0.07	0	0	0	0.0733333	0
ENSG00000134871	COL4A2	collagen type IV alpha 2 chain [Source:HGNC Symbol;Acc:HGNC:2203]	0.0628288	-3.99243	0.0473443	0.380359	yes	down	0.06	0.05	0.02	0	0	0	0.0433333	0
ENSG00000254842	LINC02551	long intergenic non-protein coding RNA 2551 [Source:HGNC Symbol;Acc:HGNC:53586]	0.0629313	-3.99008	0.0474703	0.381069	yes	down	0.06	0.07	0.03	0	0	0	0.0533333	0
ENSG00000107807	TLX1	T cell leukemia homeobox 1 [Source:HGNC Symbol;Acc:HGNC:5056]	0.0629313	-3.99008	0.0474703	0.381069	yes	down	0.06	0.08	0.03	0	0	0	0.0566667	0
ENSG00000188487	INSC	INSC spindle orientation adaptor protein [Source:HGNC Symbol;Acc:HGNC:33116]	0.187699	-2.41351	0.0474906	0.381081	yes	down	0.07	0.1	0.21	0	0	0.22	0.126667	0.0733333
ENSG00000251604	LINC01385	long intergenic non-protein coding RNA 1385 [Source:HGNC Symbol;Acc:HGNC:50657]	0.135481	-2.88383	0.0475734	0.381694	yes	down	0.48	0.48	0.2	0	0	0.1	0.386667	0.0333333
ENSG00000242337	INHCAP	inhibitor of carbonic anhydrase pseudogene [Source:HGNC Symbol;Acc:HGNC:11759]	0.0632984	-3.98169	0.0479125	0.383857	yes	down	0.23	0.04	0.57	0	0	0	0.28	0
ENSG00000286115		novel transcript	0.0634016	-3.97934	0.0480395	0.38462	yes	down	0.08	0.12	0.19	0	0	0	0.13	0
ENSG00000231434	HSP90AA3P	heat shock protein 90 alpha family class A member 3, pseudogene [Source:HGNC Symbol;Acc:HGNC:5254]	0.0633953	-3.97948	0.0480889	0.384914	yes	down	0.03	0.03	0.1	0	0	0	0.0533333	0
ENSG00000245281		novel transcript	0.063505	-3.97699	0.0481666	0.385333	yes	down	0.03	0.19	0.06	0	0	0	0.0933333	0
ENSG00000233797	UFL1-AS1	UFL1 antisense RNA 1 [Source:HGNC Symbol;Acc:HGNC:41007]	0.063505	-3.97699	0.0481666	0.385333	yes	down	0.02	0.05	0.03	0	0	0	0.0333333	0
ENSG00000172425	TTC36	tetratricopeptide repeat domain 36 [Source:HGNC Symbol;Acc:HGNC:33708]	0.063505	-3.97699	0.0481666	0.385333	yes	down	0.16	0.2	0.26	0	0	0	0.206667	0
ENSG00000170899	GSTA4	glutathione S-transferase alpha 4 [Source:HGNC Symbol;Acc:HGNC:4629]	0.229437	-2.12383	0.0481873	0.385295	yes	down	0.18	0.2	0.54	0.28	0.11	0	0.306667	0.13
ENSG00000215893	RPL23AP17	ribosomal protein L23a pseudogene 17 [Source:HGNC Symbol;Acc:HGNC:35904]	0.0637122	-3.97229	0.0484216	0.386659	yes	down	0.28	1.1	0	0	0	0	0.46	0
ENSG00000036473	OTC	ornithine transcarbamylase [Source:HGNC Symbol;Acc:HGNC:8512]	0.0638751	-3.9686	0.0486125	0.387622	yes	down	0	0.04	0.2	0	0	0	0.08	0
ENSG00000227165	WDR11-AS1	WDR11 antisense RNA 1 [Source:HGNC Symbol;Acc:HGNC:27437]	0.136801	-2.86985	0.0486713	0.387989	yes	down	0.16	0.17	0.24	0	0.03	0	0.19	0.01
ENSG00000156049	GNA14	G protein subunit alpha 14 [Source:HGNC Symbol;Acc:HGNC:4382]	0.0640834	-3.96391	0.0488687	0.389205	yes	down	0	0.21	0.07	0	0	0	0.0933333	0
ENSG00000188573	FBLL1	fibrillarin like 1 [Source:HGNC Symbol;Acc:HGNC:35458]	0.0640834	-3.96391	0.0488687	0.389205	yes	down	0	0.14	0.14	0	0	0	0.0933333	0
ENSG00000280837	CPS1-IT1	CPS1 intronic transcript 1 [Source:HGNC Symbol;Acc:HGNC:30102]	0.0641878	-3.96156	0.0489972	0.38992	yes	down	0	0.09	0.05	0	0	0	0.0466667	0
ENSG00000248668	OXCT1-AS1	OXCT1 antisense RNA 1 [Source:HGNC Symbol;Acc:HGNC:40423]	0.264866	-1.91667	0.0490541	0.390323	yes	down	0.26	0.85	0.97	0	0.03	0.55	0.693333	0.193333
ENSG00000171819	ANGPTL7	angiopoietin like 7 [Source:HGNC Symbol;Acc:HGNC:24078]	0.0642923	-3.95921	0.0491258	0.390534	yes	down	0	0.12	0.03	0	0	0	0.05	0
ENSG00000258502	LINC02290	long intergenic non-protein coding RNA 2290 [Source:HGNC Symbol;Acc:HGNC:53206]	0.0642923	-3.95921	0.0491258	0.390534	yes	down	0	0.14	0.05	0	0	0	0.0633333	0
ENSG00000248966	BCLAF1P1	BCL2 associated transcription factor 1 pseudogene 1 [Source:HGNC Symbol;Acc:HGNC:51329]	0.064397	-3.95686	0.0492546	0.391046	yes	down	0	0.12	0	0	0	0	0.04	0
ENSG00000287093		novel transcript	0.064397	-3.95686	0.0492546	0.391046	yes	down	0	0.28	0	0	0	0	0.0933333	0
ENSG00000180787	ZFP3	ZFP3 zinc finger protein [Source:HGNC Symbol;Acc:HGNC:12861]	0.064397	-3.95686	0.0492546	0.391046	yes	down	0	0.06	0	0	0	0	0.02	0
ENSG00000223945		ribosomal protein L6 (RPL6) pseudogene	0.137632	-2.86112	0.0494265	0.391847	yes	down	0.5	0.16	0.34	0.12	0	0	0.333333	0.04
