# Supplementary material for: IGF1R-phosphorylated PYCR1 facilitates ELK4 transcriptional activity and sustains tumor growth under hypoxia
Source: Nat Commun. 2023 Sep 30;14:6117. doi: 10.1038/s41467-023-41658-z (PMC10542766; doi:10.1038/s41467-023-41658-z)
Supplement: Supplementary file 4 — Supplementary Data 2 [file 41467_2023_41658_MOESM4_ESM.xlsx]

## Sheet: upregulation
Gene_id	Gene name	Gene description	Log2FC(A4/A1)
ENSG00000281181		novel transcript, similar to YY1 associated myogenesis RNA 1 YAM1	2.12024
ENSG00000059804	SLC2A3	solute carrier family 2 member 3 [Source:HGNC Symbol;Acc:HGNC:11007]	1.76845
ENSG00000280800		novel transcript, similar to YY1 associated myogenesis RNA 1 YAM1	2.09894
ENSG00000280614		novel transcript, similar to YY1 associated myogenesis RNA 1 YAM1	2.07794
ENSG00000243509	TNFRSF6B	TNF receptor superfamily member 6b [Source:HGNC Symbol;Acc:HGNC:11921]	2.16409
ENSG00000072274	TFRC	transferrin receptor [Source:HGNC Symbol;Acc:HGNC:11763]	1.28929
ENSG00000158825	CDA	cytidine deaminase [Source:HGNC Symbol;Acc:HGNC:1712]	1.66378
ENSG00000132470	ITGB4	integrin subunit beta 4 [Source:HGNC Symbol;Acc:HGNC:6158]	1.07795
ENSG00000117394	SLC2A1	solute carrier family 2 member 1 [Source:HGNC Symbol;Acc:HGNC:11005]	1.00909
ENSG00000186832	KRT16	keratin 16 [Source:HGNC Symbol;Acc:HGNC:6423]	2.90675
ENSG00000131746	TNS4	tensin 4 [Source:HGNC Symbol;Acc:HGNC:24352]	1.40323
ENSG00000184254	ALDH1A3	aldehyde dehydrogenase 1 family member A3 [Source:HGNC Symbol;Acc:HGNC:409]	1.22248
ENSG00000128510	CPA4	carboxypeptidase A4 [Source:HGNC Symbol;Acc:HGNC:15740]	1.40578
ENSG00000119125	GDA	guanine deaminase [Source:HGNC Symbol;Acc:HGNC:4212]	1.16602
ENSG00000129521	EGLN3	egl-9 family hypoxia inducible factor 3 [Source:HGNC Symbol;Acc:HGNC:14661]	1.46815
ENSG00000163435	ELF3	E74 like ETS transcription factor 3 [Source:HGNC Symbol;Acc:HGNC:3318]	1.60068
ENSG00000053747	LAMA3	laminin subunit alpha 3 [Source:HGNC Symbol;Acc:HGNC:6483]	1.48191
ENSG00000167779	IGFBP6	insulin like growth factor binding protein 6 [Source:HGNC Symbol;Acc:HGNC:5475]	1.27248
ENSG00000169247	SH3TC2	SH3 domain and tetratricopeptide repeats 2 [Source:HGNC Symbol;Acc:HGNC:29427]	2.00573
ENSG00000146674	IGFBP3	insulin like growth factor binding protein 3 [Source:HGNC Symbol;Acc:HGNC:5472]	2.79137
ENSG00000125731	SH2D3A	SH2 domain containing 3A [Source:HGNC Symbol;Acc:HGNC:16885]	1.08193
ENSG00000124104	SNX21	sorting nexin family member 21 [Source:HGNC Symbol;Acc:HGNC:16154]	1.05966
ENSG00000002587	HS3ST1	heparan sulfate-glucosamine 3-sulfotransferase 1 [Source:HGNC Symbol;Acc:HGNC:5194]	1.12564
ENSG00000257529	RPL36A-HNRNPH2	RPL36A-HNRNPH2 readthrough [Source:HGNC Symbol;Acc:HGNC:48349]	1.0707
ENSG00000107159	CA9	carbonic anhydrase 9 [Source:HGNC Symbol;Acc:HGNC:1383]	1.78734
ENSG00000161642	ZNF385A	zinc finger protein 385A [Source:HGNC Symbol;Acc:HGNC:17521]	1.09692
ENSG00000198959	TGM2	transglutaminase 2 [Source:HGNC Symbol;Acc:HGNC:11778]	1.10229
ENSG00000197249	SERPINA1	serpin family A member 1 [Source:HGNC Symbol;Acc:HGNC:8941]	1.46001
ENSG00000172137	CALB2	calbindin 2 [Source:HGNC Symbol;Acc:HGNC:1435]	2.40048
ENSG00000140044	JDP2	Jun dimerization protein 2 [Source:HGNC Symbol;Acc:HGNC:17546]	1.01079
ENSG00000176438	SYNE3	spectrin repeat containing nuclear envelope family member 3 [Source:HGNC Symbol;Acc:HGNC:19861]	1.03753
ENSG00000105219	CCNP	cyclin P [Source:HGNC Symbol;Acc:HGNC:25805]	1.43059
ENSG00000065618	COL17A1	collagen type XVII alpha 1 chain [Source:HGNC Symbol;Acc:HGNC:2194]	2.7061
ENSG00000179913	B3GNT3	UDP-GlcNAc:betaGal beta-1,3-N-acetylglucosaminyltransferase 3 [Source:HGNC Symbol;Acc:HGNC:13528]	1.26795
ENSG00000117586	TNFSF4	TNF superfamily member 4 [Source:HGNC Symbol;Acc:HGNC:11934]	1.10989
ENSG00000154102	C16orf74	chromosome 16 open reading frame 74 [Source:HGNC Symbol;Acc:HGNC:23362]	1.43682
ENSG00000167767	KRT80	keratin 80 [Source:HGNC Symbol;Acc:HGNC:27056]	1.03076
ENSG00000113578	FGF1	fibroblast growth factor 1 [Source:HGNC Symbol;Acc:HGNC:3665]	1.57875
ENSG00000092929	UNC13D	unc-13 homolog D [Source:HGNC Symbol;Acc:HGNC:23147]	1.1809
ENSG00000119514	GALNT12	polypeptide N-acetylgalactosaminyltransferase 12 [Source:HGNC Symbol;Acc:HGNC:19877]	1.02853
ENSG00000125637	PSD4	pleckstrin and Sec7 domain containing 4 [Source:HGNC Symbol;Acc:HGNC:19096]	1.00671
ENSG00000187957	DNER	delta/notch like EGF repeat containing [Source:HGNC Symbol;Acc:HGNC:24456]	1.40346
ENSG00000171914	TLN2	talin 2 [Source:HGNC Symbol;Acc:HGNC:15447]	1.1289
ENSG00000188549	CCDC9B	coiled-coil domain containing 9B [Source:HGNC Symbol;Acc:HGNC:33488]	1.46313
ENSG00000183018	SPNS2	sphingolipid transporter 2 [Source:HGNC Symbol;Acc:HGNC:26992]	1.24593
ENSG00000090339	ICAM1	intercellular adhesion molecule 1 [Source:HGNC Symbol;Acc:HGNC:5344]	1.06636
ENSG00000196684	HSH2D	hematopoietic SH2 domain containing [Source:HGNC Symbol;Acc:HGNC:24920]	1.13365
ENSG00000169583	CLIC3	chloride intracellular channel 3 [Source:HGNC Symbol;Acc:HGNC:2064]	1.52625
ENSG00000135636	DYSF	dysferlin [Source:HGNC Symbol;Acc:HGNC:3097]	1.44403
ENSG00000079385	CEACAM1	CEA cell adhesion molecule 1 [Source:HGNC Symbol;Acc:HGNC:1814]	2.17838
ENSG00000228594	FNDC10	fibronectin type III domain containing 10 [Source:HGNC Symbol;Acc:HGNC:42951]	1.4109
ENSG00000129451	KLK10	kallikrein related peptidase 10 [Source:HGNC Symbol;Acc:HGNC:6358]	1.46905
ENSG00000205755	CRLF2	cytokine receptor like factor 2 [Source:HGNC Symbol;Acc:HGNC:14281]	1.64327
ENSG00000196954	CASP4	caspase 4 [Source:HGNC Symbol;Acc:HGNC:1505]	1.24805
ENSG00000163995	ABLIM2	actin binding LIM protein family member 2 [Source:HGNC Symbol;Acc:HGNC:19195]	1.1753
ENSG00000164362	TERT	telomerase reverse transcriptase [Source:HGNC Symbol;Acc:HGNC:11730]	1.07043
ENSG00000100350	FOXRED2	FAD dependent oxidoreductase domain containing 2 [Source:HGNC Symbol;Acc:HGNC:26264]	1.2329
ENSG00000002079	MYH16	myosin heavy chain 16 pseudogene [Source:HGNC Symbol;Acc:HGNC:31038]	1.20652
ENSG00000243501		novel protein	1.00029
ENSG00000164850	GPER1	G protein-coupled estrogen receptor 1 [Source:HGNC Symbol;Acc:HGNC:4485]	1.47395
ENSG00000189280	GJB5	gap junction protein beta 5 [Source:HGNC Symbol;Acc:HGNC:4287]	1.00401
ENSG00000214049	UCA1	urothelial cancer associated 1 [Source:HGNC Symbol;Acc:HGNC:37126]	1.06484
ENSG00000128311	TST	thiosulfate sulfurtransferase [Source:HGNC Symbol;Acc:HGNC:12388]	1.00107
ENSG00000084710	EFR3B	EFR3 homolog B [Source:HGNC Symbol;Acc:HGNC:29155]	1.61506
ENSG00000198598	MMP17	matrix metallopeptidase 17 [Source:HGNC Symbol;Acc:HGNC:7163]	1.06171
ENSG00000257594	GALNT4	polypeptide N-acetylgalactosaminyltransferase 4 [Source:HGNC Symbol;Acc:HGNC:4126]	1.29346
ENSG00000256861		novel protein	7.60269
ENSG00000135480	KRT7	keratin 7 [Source:HGNC Symbol;Acc:HGNC:6445]	1.30061
ENSG00000273590	SMIM11B	small integral membrane protein 11B [Source:HGNC Symbol;Acc:HGNC:51846]	1.02901
ENSG00000099377	HSD3B7	hydroxy-delta-5-steroid dehydrogenase, 3 beta- and steroid delta-isomerase 7 [Source:HGNC Symbol;Acc:HGNC:18324]	1.19925
ENSG00000041353	RAB27B	RAB27B, member RAS oncogene family [Source:HGNC Symbol;Acc:HGNC:9767]	1.30148
ENSG00000257341		novel protein	1.73659
ENSG00000117472	TSPAN1	tetraspanin 1 [Source:HGNC Symbol;Acc:HGNC:20657]	1.58439
ENSG00000262454	MIR193BHG	MIR193b-365a host gene [Source:HGNC Symbol;Acc:HGNC:51945]	1.89908
ENSG00000175084	DES	desmin [Source:HGNC Symbol;Acc:HGNC:2770]	3.16238
ENSG00000179477	ALOX12B	arachidonate 12-lipoxygenase, 12R type [Source:HGNC Symbol;Acc:HGNC:430]	1.26373
ENSG00000169169	CPT1C	carnitine palmitoyltransferase 1C [Source:HGNC Symbol;Acc:HGNC:18540]	1.23712
ENSG00000198417	MT1F	metallothionein 1F [Source:HGNC Symbol;Acc:HGNC:7398]	1.02178
ENSG00000100055	CYTH4	cytohesin 4 [Source:HGNC Symbol;Acc:HGNC:9505]	1.03627
ENSG00000176387	HSD11B2	hydroxysteroid 11-beta dehydrogenase 2 [Source:HGNC Symbol;Acc:HGNC:5209]	1.033
ENSG00000162738	VANGL2	VANGL planar cell polarity protein 2 [Source:HGNC Symbol;Acc:HGNC:15511]	2.02318
ENSG00000113763	UNC5A	unc-5 netrin receptor A [Source:HGNC Symbol;Acc:HGNC:12567]	1.01079
ENSG00000231864		novel transcript	1.98375
ENSG00000237289	CKMT1B	creatine kinase, mitochondrial 1B [Source:HGNC Symbol;Acc:HGNC:1995]	1.04426
ENSG00000171401	KRT13	keratin 13 [Source:HGNC Symbol;Acc:HGNC:6415]	2.91262
ENSG00000137699	TRIM29	tripartite motif containing 29 [Source:HGNC Symbol;Acc:HGNC:17274]	3.11492
ENSG00000102934	PLLP	plasmolipin [Source:HGNC Symbol;Acc:HGNC:18553]	1.34938
ENSG00000116701	NCF2	neutrophil cytosolic factor 2 [Source:HGNC Symbol;Acc:HGNC:7661]	2.74595
ENSG00000129946	SHC2	SHC adaptor protein 2 [Source:HGNC Symbol;Acc:HGNC:29869]	1.03765
ENSG00000260328		novel transcript	1.71152
ENSG00000198223	CSF2RA	colony stimulating factor 2 receptor subunit alpha [Source:HGNC Symbol;Acc:HGNC:2435]	1.47268
ENSG00000213654	GPSM3	G protein signaling modulator 3 [Source:HGNC Symbol;Acc:HGNC:13945]	2.0852
ENSG00000100101		novel transcript	2.0019
ENSG00000137841	PLCB2	phospholipase C beta 2 [Source:HGNC Symbol;Acc:HGNC:9055]	1.14354
ENSG00000166961	MS4A15	membrane spanning 4-domains A15 [Source:HGNC Symbol;Acc:HGNC:28573]	1.39575
ENSG00000221818	EBF2	EBF transcription factor 2 [Source:HGNC Symbol;Acc:HGNC:19090]	1.0229
ENSG00000139567	ACVRL1	activin A receptor like type 1 [Source:HGNC Symbol;Acc:HGNC:175]	2.37022
ENSG00000267432	DNAH17-AS1	DNAH17 antisense RNA 1 [Source:HGNC Symbol;Acc:HGNC:48594]	1.22044
ENSG00000137440	FGFBP1	fibroblast growth factor binding protein 1 [Source:HGNC Symbol;Acc:HGNC:19695]	1.56528
ENSG00000260267		novel transcript, antisense to ARMC5	1.19058
ENSG00000240694	PNMA2	PNMA family member 2 [Source:HGNC Symbol;Acc:HGNC:9159]	1.08702
ENSG00000251432	LINC02615	long intergenic non-protein coding RNA 2615 [Source:HGNC Symbol;Acc:HGNC:53402]	1.41316
ENSG00000084628	NKAIN1	sodium/potassium transporting ATPase interacting 1 [Source:HGNC Symbol;Acc:HGNC:25743]	1.19914
ENSG00000162458	FBLIM1	filamin binding LIM protein 1 [Source:HGNC Symbol;Acc:HGNC:24686]	1.02497
ENSG00000171450	CDK5R2	cyclin dependent kinase 5 regulatory subunit 2 [Source:HGNC Symbol;Acc:HGNC:1776]	1.61076
ENSG00000054356	PTPRN	protein tyrosine phosphatase receptor type N [Source:HGNC Symbol;Acc:HGNC:9676]	1.79612
ENSG00000128422	KRT17	keratin 17 [Source:HGNC Symbol;Acc:HGNC:6427]	1.08104
ENSG00000233532	LINC00460	long intergenic non-protein coding RNA 460 [Source:HGNC Symbol;Acc:HGNC:42809]	1.06805
ENSG00000235863	B3GALT4	beta-1,3-galactosyltransferase 4 [Source:HGNC Symbol;Acc:HGNC:919]	1.40826
ENSG00000281571		TEC	1.33149
ENSG00000147689	FAM83A	family with sequence similarity 83 member A [Source:HGNC Symbol;Acc:HGNC:28210]	2.79766
ENSG00000255650	FAM222A-AS1	FAM222A antisense RNA 1 [Source:HGNC Symbol;Acc:HGNC:28223]	1.10931
ENSG00000270316	BORCS7-ASMT	BORCS7-ASMT readthrough (NMD candidate) [Source:HGNC Symbol;Acc:HGNC:49183]	1.83457
ENSG00000105929	ATP6V0A4	ATPase H+ transporting V0 subunit a4 [Source:HGNC Symbol;Acc:HGNC:866]	1.53178
ENSG00000275793	RIMBP3	RIMS binding protein 3 [Source:HGNC Symbol;Acc:HGNC:29344]	1.32169
ENSG00000114378	HYAL1	hyaluronidase 1 [Source:HGNC Symbol;Acc:HGNC:5320]	1.16019
ENSG00000027869	SH2D2A	SH2 domain containing 2A [Source:HGNC Symbol;Acc:HGNC:10821]	1.15443
ENSG00000165507	DEPP1	DEPP1 autophagy regulator [Source:HGNC Symbol;Acc:HGNC:23355]	1.35151
ENSG00000176125	UFSP1	UFM1 specific peptidase 1 (inactive) [Source:HGNC Symbol;Acc:HGNC:33821]	1.82539
ENSG00000105246	EBI3	Epstein-Barr virus induced 3 [Source:HGNC Symbol;Acc:HGNC:3129]	1.36951
ENSG00000269307		novel transcript	1.2581
ENSG00000180066	LINC02870	long intergenic non-protein coding RNA 2870 [Source:HGNC Symbol;Acc:HGNC:27275]	1.25895
ENSG00000231389	HLA-DPA1	major histocompatibility complex, class II, DP alpha 1 [Source:HGNC Symbol;Acc:HGNC:4938]	1.15813
ENSG00000239389	PCDHA13	protocadherin alpha 13 [Source:HGNC Symbol;Acc:HGNC:8667]	5.55381
ENSG00000273047		novel transcript, LIME1-SLC2A4RG readthrough	1.80994
ENSG00000231345	BEND3P1	BEN domain containing 3 pseudogene 1 [Source:HGNC Symbol;Acc:HGNC:45014]	1.56114
ENSG00000235899	LINC01564	long intergenic non-protein coding RNA 1564 [Source:HGNC Symbol;Acc:HGNC:51361]	1.19476
ENSG00000243649	CFB	complement factor B [Source:HGNC Symbol;Acc:HGNC:1037]	1.05345
ENSG00000267288		novel transcript, antisense to HEXIM2	2.05192
ENSG00000167077	MEI1	meiotic double-stranded break formation protein 1 [Source:HGNC Symbol;Acc:HGNC:28613]	2.50985
ENSG00000279413			2.93831
ENSG00000130176	CNN1	calponin 1 [Source:HGNC Symbol;Acc:HGNC:2155]	2.88343
ENSG00000256967		novel transcript	1.75592
ENSG00000269096	CT45A3	cancer/testis antigen family 45 member A3 [Source:HGNC Symbol;Acc:HGNC:33268]	5.36046
ENSG00000153233	PTPRR	protein tyrosine phosphatase receptor type R [Source:HGNC Symbol;Acc:HGNC:9680]	1.08135
ENSG00000178217	SH2D4B	SH2 domain containing 4B [Source:HGNC Symbol;Acc:HGNC:31440]	2.01475
ENSG00000173237	C11orf86	chromosome 11 open reading frame 86 [Source:HGNC Symbol;Acc:HGNC:34442]	1.42613
ENSG00000267296	CEBPA-DT	CEBPA divergent transcript [Source:HGNC Symbol;Acc:HGNC:25710]	1.23685
ENSG00000214338	SOGA3	SOGA family member 3 [Source:HGNC Symbol;Acc:HGNC:21494]	1.78252
ENSG00000251365	LINC02236	long intergenic non-protein coding RNA 2236 [Source:HGNC Symbol;Acc:HGNC:53107]	1.87435
ENSG00000256977	LIMS3	LIM zinc finger domain containing 3 [Source:HGNC Symbol;Acc:HGNC:30047]	1.93946
ENSG00000108759	KRT32	keratin 32 [Source:HGNC Symbol;Acc:HGNC:6449]	1.0547
ENSG00000223784	LINP1	lncRNA in non-homologous end joining pathway 1 [Source:HGNC Symbol;Acc:HGNC:53170]	1.42135
ENSG00000134827	TCN1	transcobalamin 1 [Source:HGNC Symbol;Acc:HGNC:11652]	2.60458
ENSG00000285733		novel protein	1.96861
ENSG00000167850	CD300C	CD300c molecule [Source:HGNC Symbol;Acc:HGNC:19320]	1.88589
ENSG00000168481	LGI3	leucine rich repeat LGI family member 3 [Source:HGNC Symbol;Acc:HGNC:18711]	1.17413
ENSG00000285547		novel protein	1.54863
ENSG00000162398	LEXM	lymphocyte expansion molecule [Source:HGNC Symbol;Acc:HGNC:26854]	1.7206
ENSG00000131409	LRRC4B	leucine rich repeat containing 4B [Source:HGNC Symbol;Acc:HGNC:25042]	1.23021
ENSG00000250986	LINC02600	long intergenic non-protein coding RNA 2600 [Source:HGNC Symbol;Acc:HGNC:53177]	1.58635
ENSG00000167617	CDC42EP5	CDC42 effector protein 5 [Source:HGNC Symbol;Acc:HGNC:17408]	2.38981
ENSG00000007312	CD79B	CD79b molecule [Source:HGNC Symbol;Acc:HGNC:1699]	5.11827
ENSG00000258610		novel transcript	1.42038
ENSG00000249971		novel transcript	1.39866
ENSG00000179855	GIPC3	GIPC PDZ domain containing family member 3 [Source:HGNC Symbol;Acc:HGNC:18183]	5.03423
ENSG00000120341	SEC16B	SEC16 homolog B, endoplasmic reticulum export factor [Source:HGNC Symbol;Acc:HGNC:30301]	1.22984
ENSG00000261455	LINC01003	long intergenic non-protein coding RNA 1003 [Source:HGNC Symbol;Acc:HGNC:48957]	1.06706
ENSG00000243056	EIF4EBP3	eukaryotic translation initiation factor 4E binding protein 3 [Source:HGNC Symbol;Acc:HGNC:3290]	1.43529
ENSG00000230269	LINC02525	long intergenic non-protein coding RNA 2525 [Source:HGNC Symbol;Acc:HGNC:53545]	1.41835
ENSG00000205426	KRT81	keratin 81 [Source:HGNC Symbol;Acc:HGNC:6458]	1.27457
ENSG00000186529	CYP4F3	cytochrome P450 family 4 subfamily F member 3 [Source:HGNC Symbol;Acc:HGNC:2646]	1.02732
ENSG00000230795	HLA-K	major histocompatibility complex, class I, K (pseudogene) [Source:HGNC Symbol;Acc:HGNC:4969]	1.1579
ENSG00000231171	LINC01098	long intergenic non-protein coding RNA 1098 [Source:HGNC Symbol;Acc:HGNC:27731]	1.09488
ENSG00000138100	TRIM54	tripartite motif containing 54 [Source:HGNC Symbol;Acc:HGNC:16008]	1.03508
ENSG00000185479	KRT6B	keratin 6B [Source:HGNC Symbol;Acc:HGNC:6444]	3.5346
ENSG00000246465		novel transcript LOC100506705	1.20799
ENSG00000281371	INE2	inactivation escape 2 [Source:HGNC Symbol;Acc:HGNC:6061]	2.64986
ENSG00000164400	CSF2	colony stimulating factor 2 [Source:HGNC Symbol;Acc:HGNC:2434]	1.95886
ENSG00000184502	GAST	gastrin [Source:HGNC Symbol;Acc:HGNC:4164]	2.75678
ENSG00000228566		novel transcript	1.70118
ENSG00000280179		novel transcript	3.06028
ENSG00000100427	MLC1	modulator of VRAC current 1 [Source:HGNC Symbol;Acc:HGNC:17082]	3.05623
ENSG00000146955	RAB19	RAB19, member RAS oncogene family [Source:HGNC Symbol;Acc:HGNC:19982]	1.08556
ENSG00000168079	SCARA5	scavenger receptor class A member 5 [Source:HGNC Symbol;Acc:HGNC:28701]	4.74885
ENSG00000272323	TTC23L-AS1	TTC23L antisense RNA 1 [Source:HGNC Symbol;Acc:HGNC:55215]	2.7155
ENSG00000260874		novel transcript	1.71698
ENSG00000248751		novel protein	1.04661
ENSG00000205420	KRT6A	keratin 6A [Source:HGNC Symbol;Acc:HGNC:6443]	1.34118
ENSG00000253731	PCDHGA6	protocadherin gamma subfamily A, 6 [Source:HGNC Symbol;Acc:HGNC:8704]	2.57848
ENSG00000180644	PRF1	perforin 1 [Source:HGNC Symbol;Acc:HGNC:9360]	2.65958
ENSG00000130182	ZSCAN10	zinc finger and SCAN domain containing 10 [Source:HGNC Symbol;Acc:HGNC:12997]	4.57755
ENSG00000268996	MAN1B1-DT	MAN1B1 divergent transcript [Source:HGNC Symbol;Acc:HGNC:48715]	1.21114
ENSG00000286035		novel transcript	4.5555
ENSG00000119686	FLVCR2	FLVCR heme transporter 2 [Source:HGNC Symbol;Acc:HGNC:20105]	1.21708
ENSG00000159450	TCHH	trichohyalin [Source:HGNC Symbol;Acc:HGNC:11791]	2.9013
ENSG00000270959	LPP-AS2	LPP antisense RNA 2 [Source:HGNC Symbol;Acc:HGNC:27952]	2.09085
ENSG00000259460		novel transcript, antisense to MEIS2	2.18057
ENSG00000237230	KRTAP2-5P	keratin associated protein 2-5, pseudogene [Source:HGNC Symbol;Acc:HGNC:18920]	2.36903
ENSG00000274570	SPDYE10P	speedy/RINGO cell cycle regulator family member E10, pseudogene [Source:HGNC Symbol;Acc:HGNC:51506]	1.78403
ENSG00000127129	EDN2	endothelin 2 [Source:HGNC Symbol;Acc:HGNC:3177]	3.35361
ENSG00000110900	TSPAN11	tetraspanin 11 [Source:HGNC Symbol;Acc:HGNC:30795]	3.35242
ENSG00000124440	HIF3A	hypoxia inducible factor 3 subunit alpha [Source:HGNC Symbol;Acc:HGNC:15825]	1.93289
ENSG00000278291		novel transcript, antisense to IL17D	1.53649
ENSG00000161929	SCIMP	SLP adaptor and CSK interacting membrane protein [Source:HGNC Symbol;Acc:HGNC:33504]	2.23654
ENSG00000248866	USP46-DT	USP46 divergent transcript [Source:HGNC Symbol;Acc:HGNC:43991]	1.4184
ENSG00000287856		novel protein	1.70493
ENSG00000238741	SCARNA7	small Cajal body-specific RNA 7 [Source:HGNC Symbol;Acc:HGNC:32563]	4.38937
ENSG00000167748	KLK1	kallikrein 1 [Source:HGNC Symbol;Acc:HGNC:6357]	1.31386
ENSG00000235890	TSPEAR-AS1	TSPEAR antisense RNA 1 [Source:HGNC Symbol;Acc:HGNC:1271]	4.37777
ENSG00000112309	B3GAT2	beta-1,3-glucuronyltransferase 2 [Source:HGNC Symbol;Acc:HGNC:922]	1.08591
ENSG00000186007	LEMD1	LEM domain containing 1 [Source:HGNC Symbol;Acc:HGNC:18725]	1.5189
ENSG00000186340	THBS2	thrombospondin 2 [Source:HGNC Symbol;Acc:HGNC:11786]	1.99757
ENSG00000180530	NRIP1	nuclear receptor interacting protein 1 [Source:HGNC Symbol;Acc:HGNC:8001]	1.04085
ENSG00000115705	TPO	thyroid peroxidase [Source:HGNC Symbol;Acc:HGNC:12015]	2.77428
ENSG00000225746	MEG8	maternally expressed 8, small nucleolar RNA host gene [Source:HGNC Symbol;Acc:HGNC:14574]	2.27517
ENSG00000204301	NOTCH4	notch receptor 4 [Source:HGNC Symbol;Acc:HGNC:7884]	1.07576
ENSG00000186088	GSAP	gamma-secretase activating protein [Source:HGNC Symbol;Acc:HGNC:28042]	3.24342
ENSG00000146966	DENND2A	DENN domain containing 2A [Source:HGNC Symbol;Acc:HGNC:22212]	1.82107
ENSG00000267879		novel transcript, antisense to KLK6, KLK7, KLK8 and KLK9	1.26175
ENSG00000237517	DGCR5	DiGeorge syndrome critical region gene 5 [Source:HGNC Symbol;Acc:HGNC:16757]	4.20063
ENSG00000199719	RN7SKP74	RN7SK pseudogene 74 [Source:HGNC Symbol;Acc:HGNC:45798]	4.19967
ENSG00000243650	RN7SL834P	RNA, 7SL, cytoplasmic 834, pseudogene [Source:HGNC Symbol;Acc:HGNC:46850]	2.68289
ENSG00000248636		novel transcript	4.19336
ENSG00000260273		novel transcript, antisense to CD164	2.67717
ENSG00000177202	SPACA4	sperm acrosome associated 4 [Source:HGNC Symbol;Acc:HGNC:16441]	4.17409
ENSG00000239556		uroplakin-like protein (UPLP) pseudogene	4.15579
ENSG00000277010		novel transcript, antisense to TPSG1	4.15485
ENSG00000279144		TEC	4.15485
ENSG00000258791	LINC00520	long intergenic non-protein coding RNA 520 [Source:HGNC Symbol;Acc:HGNC:19843]	4.15485
ENSG00000147059	SPIN2A	spindlin family member 2A [Source:HGNC Symbol;Acc:HGNC:20694]	1.13996
ENSG00000171847	FAM90A1	family with sequence similarity 90 member A1 [Source:HGNC Symbol;Acc:HGNC:25526]	2.18717
ENSG00000107317	PTGDS	prostaglandin D2 synthase [Source:HGNC Symbol;Acc:HGNC:9592]	2.36119
ENSG00000163283	ALPP	alkaline phosphatase, placental [Source:HGNC Symbol;Acc:HGNC:439]	3.07434
ENSG00000237489	C10orf143	chromosome 10 open reading frame 143 [Source:HGNC Symbol;Acc:HGNC:48677]	1.11957
ENSG00000230701	FBXW4P1	F-box and WD repeat domain containing 4 pseudogene 1 [Source:HGNC Symbol;Acc:HGNC:13609]	1.25441
ENSG00000113302	IL12B	interleukin 12B [Source:HGNC Symbol;Acc:HGNC:5970]	1.13131
ENSG00000232354	VIPR1-AS1	VIPR1 antisense RNA 1 [Source:HGNC Symbol;Acc:HGNC:40610]	2.27928
ENSG00000135436	FAM186B	family with sequence similarity 186 member B [Source:HGNC Symbol;Acc:HGNC:25296]	1.03429
ENSG00000243004		novel transcript, sense overlapping to MACC1	3.9862
ENSG00000115935	WIPF1	WAS/WASL interacting protein family member 1 [Source:HGNC Symbol;Acc:HGNC:12736]	2.97488
ENSG00000227123	RPL12P44	ribosomal protein L12 pseudogene 44 [Source:HGNC Symbol;Acc:HGNC:44603]	3.9564
ENSG00000176769	TCERG1L	transcription elongation regulator 1 like [Source:HGNC Symbol;Acc:HGNC:23533]	3.9564
ENSG00000259039		novel transcript, antisense to SLC35F4	3.93545
ENSG00000183128	CALHM3	calcium homeostasis modulator 3 [Source:HGNC Symbol;Acc:HGNC:23458]	1.2082
ENSG00000234859		novel transcript	3.92854
ENSG00000261838		novel transcript, antisense to C16orf46	3.92854
ENSG00000220008	LINGO3	leucine rich repeat and Ig domain containing 3 [Source:HGNC Symbol;Acc:HGNC:21206]	3.92854
ENSG00000285632		novel transcript	2.95242
ENSG00000253517	XRCC6P4	X-ray repair cross complementing 6 pseudogene 4 [Source:HGNC Symbol;Acc:HGNC:45186]	2.94883
ENSG00000259856	RAB43P1	RAB43 pseudogene 1 [Source:HGNC Symbol;Acc:HGNC:33153]	1.03904
ENSG00000130822	PNCK	pregnancy up-regulated nonubiquitous CaM kinase [Source:HGNC Symbol;Acc:HGNC:13415]	1.78171

## Sheet: downregulation
Gene_id	Gene name	Gene description	Log2FC(A4/A1)
ENSG00000251562	MALAT1	metastasis associated lung adenocarcinoma transcript 1 [Source:HGNC Symbol;Acc:HGNC:29665]	-1.03117
ENSG00000066279	ASPM	assembly factor for spindle microtubules [Source:HGNC Symbol;Acc:HGNC:19048]	-1.50906
ENSG00000010292	NCAPD2	non-SMC condensin I complex subunit D2 [Source:HGNC Symbol;Acc:HGNC:24305]	-1.15159
ENSG00000183696	UPP1	uridine phosphorylase 1 [Source:HGNC Symbol;Acc:HGNC:12576]	-1.01979
ENSG00000213390	ARHGAP19	Rho GTPase activating protein 19 [Source:HGNC Symbol;Acc:HGNC:23724]	-1.24778
ENSG00000024526	DEPDC1	DEP domain containing 1 [Source:HGNC Symbol;Acc:HGNC:22949]	-1.23576
ENSG00000068489	PRR11	proline rich 11 [Source:HGNC Symbol;Acc:HGNC:25619]	-1.1519
ENSG00000076382	SPAG5	sperm associated antigen 5 [Source:HGNC Symbol;Acc:HGNC:13452]	-1.02516
ENSG00000118193	KIF14	kinesin family member 14 [Source:HGNC Symbol;Acc:HGNC:19181]	-1.19594
ENSG00000163535	SGO2	shugoshin 2 [Source:HGNC Symbol;Acc:HGNC:30812]	-1.16907
ENSG00000138778	CENPE	centromere protein E [Source:HGNC Symbol;Acc:HGNC:1856]	-1.28216
ENSG00000126787	DLGAP5	DLG associated protein 5 [Source:HGNC Symbol;Acc:HGNC:16864]	-1.21532
ENSG00000196542	SPTSSB	serine palmitoyltransferase small subunit B [Source:HGNC Symbol;Acc:HGNC:24045]	-1.50726
ENSG00000117650	NEK2	NIMA related kinase 2 [Source:HGNC Symbol;Acc:HGNC:7745]	-1.03384
ENSG00000101447	FAM83D	family with sequence similarity 83 member D [Source:HGNC Symbol;Acc:HGNC:16122]	-1.00916
ENSG00000178878	APOLD1	apolipoprotein L domain containing 1 [Source:HGNC Symbol;Acc:HGNC:25268]	-1.76458
ENSG00000136122	BORA	BORA aurora kinase A activator [Source:HGNC Symbol;Acc:HGNC:24724]	-1.19916
ENSG00000140451	PIF1	PIF1 5'-to-3' DNA helicase [Source:HGNC Symbol;Acc:HGNC:26220]	-2.08572
ENSG00000115163	CENPA	centromere protein A [Source:HGNC Symbol;Acc:HGNC:1851]	-1.22593
ENSG00000219410		novel transcript	-2.66487
ENSG00000167703	SLC43A2	solute carrier family 43 member 2 [Source:HGNC Symbol;Acc:HGNC:23087]	-1.09533
ENSG00000215784	FAM72D	family with sequence similarity 72 member D [Source:HGNC Symbol;Acc:HGNC:33593]	-1.24577
ENSG00000279501		novel transcript	-1.40487
ENSG00000245694	CRNDE	colorectal neoplasia differentially expressed [Source:HGNC Symbol;Acc:HGNC:37078]	-1.02314
ENSG00000136943	CTSV	cathepsin V [Source:HGNC Symbol;Acc:HGNC:2538]	-1.01934
ENSG00000196550	FAM72A	family with sequence similarity 72 member A [Source:HGNC Symbol;Acc:HGNC:24044]	-1.0844
ENSG00000277991		novel transcript	-1.02192
ENSG00000188610	FAM72B	family with sequence similarity 72 member B [Source:HGNC Symbol;Acc:HGNC:24805]	-1.37222
ENSG00000224655	LINC01823	long intergenic non-protein coding RNA 1823 [Source:HGNC Symbol;Acc:HGNC:52628]	-7.17975
ENSG00000172086	KRCC1	lysine rich coiled-coil 1 [Source:HGNC Symbol;Acc:HGNC:28039]	-1.34686
ENSG00000263513	FAM72C	family with sequence similarity 72 member C [Source:HGNC Symbol;Acc:HGNC:30602]	-1.19912
ENSG00000197238	H4C11	H4 clustered histone 11 [Source:HGNC Symbol;Acc:HGNC:4785]	-6.81109
ENSG00000267261		novel protein	-2.39163
ENSG00000161958	FGF11	fibroblast growth factor 11 [Source:HGNC Symbol;Acc:HGNC:3667]	-1.85883
ENSG00000233493	TMEM238	transmembrane protein 238 [Source:HGNC Symbol;Acc:HGNC:40042]	-1.01832
ENSG00000224420	ADM5	adrenomedullin 5 (putative) [Source:HGNC Symbol;Acc:HGNC:27293]	-1.48235
ENSG00000163734	CXCL3	C-X-C motif chemokine ligand 3 [Source:HGNC Symbol;Acc:HGNC:4604]	-1.07778
ENSG00000188993	LRRC66	leucine rich repeat containing 66 [Source:HGNC Symbol;Acc:HGNC:34299]	-1.76067
ENSG00000146411	SLC2A12	solute carrier family 2 member 12 [Source:HGNC Symbol;Acc:HGNC:18067]	-1.1001
ENSG00000267598		novel transcript, antisense to IER2	-4.93324
ENSG00000262633		novel protein	-1.12237
ENSG00000101222	SPEF1	sperm flagellar 1 [Source:HGNC Symbol;Acc:HGNC:15874]	-1.66474
ENSG00000186019		novel transcript, antisense to ZNF225 and ZNF224	-2.20802
ENSG00000213860	RPL21P75	ribosomal protein L21 pseudogene 75 [Source:HGNC Symbol;Acc:HGNC:36460]	-1.68162
ENSG00000240132	ETF1P2	eukaryotic translation termination factor 1 pseudogene 2 [Source:HGNC Symbol;Acc:HGNC:3479]	-2.76624
ENSG00000166922	SCG5	secretogranin V [Source:HGNC Symbol;Acc:HGNC:10816]	-1.64315
ENSG00000274062	U2	U2 spliceosomal RNA [Source:RFAM;Acc:RF00004]	-5.60007
ENSG00000249773		novel zinc finger protein 713 (ZNF713) and mitochondrial ribosomal protein S17 (MRPS17) protein	-1.4866
ENSG00000278637	H4C1	H4 clustered histone 1 [Source:HGNC Symbol;Acc:HGNC:4781]	-2.64763
ENSG00000271503	CCL5	C-C motif chemokine ligand 5 [Source:HGNC Symbol;Acc:HGNC:10632]	-1.14083
ENSG00000247151	CSTF3-DT	CSTF3 divergent transcript [Source:HGNC Symbol;Acc:HGNC:27882]	-1.23668
ENSG00000120075	HOXB5	homeobox B5 [Source:HGNC Symbol;Acc:HGNC:5116]	-1.0338
ENSG00000280120		novel transcript	-1.32272
ENSG00000237641	RPL28P2	ribosomal protein L28 pseudogene 2 [Source:HGNC Symbol;Acc:HGNC:36234]	-5.38593
ENSG00000228727	SAPCD1	suppressor APC domain containing 1 [Source:HGNC Symbol;Acc:HGNC:13938]	-1.76815
ENSG00000106733	NMRK1	nicotinamide riboside kinase 1 [Source:HGNC Symbol;Acc:HGNC:26057]	-1.08379
ENSG00000254501		novel transcript	-5.28934
ENSG00000079112	CDH17	cadherin 17 [Source:HGNC Symbol;Acc:HGNC:1756]	-5.23258
ENSG00000261556	SMG1P7	SMG1 pseudogene 7 [Source:HGNC Symbol;Acc:HGNC:49864]	-1.11752
ENSG00000223749	MIR503HG	MIR503 host gene [Source:HGNC Symbol;Acc:HGNC:28258]	-1.70915
ENSG00000163794	UCN	urocortin [Source:HGNC Symbol;Acc:HGNC:12516]	-2.01575
ENSG00000122877	EGR2	early growth response 2 [Source:HGNC Symbol;Acc:HGNC:3239]	-1.35969
ENSG00000111664	GNB3	G protein subunit beta 3 [Source:HGNC Symbol;Acc:HGNC:4400]	-1.02216
ENSG00000251357		novel protein	-4.84398
ENSG00000250687	NAIPP1	NAIP pseudogene 1 [Source:HGNC Symbol;Acc:HGNC:54492]	-1.31428
ENSG00000219529		ribosomal protein S20 (RPS20) pseudogene	-1.31246
ENSG00000265451	CLASP1-AS1	CLASP1 antisense RNA 1 [Source:HGNC Symbol;Acc:HGNC:55328]	-4.68529
ENSG00000138798	EGF	epidermal growth factor [Source:HGNC Symbol;Acc:HGNC:3229]	-2.52637
ENSG00000167525	PROCA1	protein interacting with cyclin A1 [Source:HGNC Symbol;Acc:HGNC:28600]	-1.32354
ENSG00000167780	SOAT2	sterol O-acyltransferase 2 [Source:HGNC Symbol;Acc:HGNC:11178]	-2.12508
ENSG00000165949	IFI27	interferon alpha inducible protein 27 [Source:HGNC Symbol;Acc:HGNC:5397]	-1.07411
ENSG00000259244		novel transcript	-1.61397
ENSG00000286614		novel pseudogene	-4.63443
ENSG00000254454	RCC2P6	regulator of chromosome condensation 2 pseudogene 6 [Source:HGNC Symbol;Acc:HGNC:42382]	-3.28871
ENSG00000009790	TRAF3IP3	TRAF3 interacting protein 3 [Source:HGNC Symbol;Acc:HGNC:30766]	-3.28265
ENSG00000125931	CITED1	Cbp/p300 interacting transactivator with Glu/Asp rich carboxy-terminal domain 1 [Source:HGNC Symbol;Acc:HGNC:1986]	-1.25849
ENSG00000162461	SLC25A34	solute carrier family 25 member 34 [Source:HGNC Symbol;Acc:HGNC:27653]	-1.10962
ENSG00000225920	RIMKLBP2	ribosomal modification protein rimK like family member B pseudogene 2 [Source:HGNC Symbol;Acc:HGNC:39163]	-2.07913
ENSG00000144834	TAGLN3	transgelin 3 [Source:HGNC Symbol;Acc:HGNC:29868]	-1.09451
ENSG00000288571		novel transcript	-4.54734
ENSG00000257653		novel transcript, antisense to ADCY6	-4.54501
ENSG00000258472		novel protein	-1.37708
ENSG00000255398	HCAR3	hydroxycarboxylic acid receptor 3 [Source:HGNC Symbol;Acc:HGNC:16824]	-3.20164
ENSG00000140274	DUOXA2	dual oxidase maturation factor 2 [Source:HGNC Symbol;Acc:HGNC:32698]	-3.15349
ENSG00000243896	OR2A7	olfactory receptor family 2 subfamily A member 7 [Source:HGNC Symbol;Acc:HGNC:8234]	-2.59283
ENSG00000162614	NEXN	nexilin F-actin binding protein [Source:HGNC Symbol;Acc:HGNC:29557]	-1.79373
ENSG00000139549	DHH	desert hedgehog signaling molecule [Source:HGNC Symbol;Acc:HGNC:2865]	-2.17156
ENSG00000274904		novel transcript, antisense to ALDOA	-4.40204
ENSG00000258101		novel transcript, antisense to TUBA1C	-2.35486
ENSG00000267259	ERVE-1	endogenous retrovirus group E member 1 [Source:HGNC Symbol;Acc:HGNC:14602]	-2.15942
ENSG00000196632	WNK3	WNK lysine deficient protein kinase 3 [Source:HGNC Symbol;Acc:HGNC:14543]	-2.14752
ENSG00000237773		novel transcript	-1.53752
ENSG00000237916	RPL37P12	ribosomal protein L37 pseudogene 12 [Source:HGNC Symbol;Acc:HGNC:36989]	-3.13585
ENSG00000139351	SYCP3	synaptonemal complex protein 3 [Source:HGNC Symbol;Acc:HGNC:18130]	-1.48321
ENSG00000259498	TPM1-AS	TPM1 antisense RNA [Source:HGNC Symbol;Acc:HGNC:53635]	-1.81816
ENSG00000234911	TEX21P	testis expressed 21, pseudogene [Source:HGNC Symbol;Acc:HGNC:35455]	-1.42481
ENSG00000259536		novel transcript, antisense to C15orf57	-2.09017
ENSG00000196872	CRACDL	CRACD like [Source:HGNC Symbol;Acc:HGNC:33454]	-1.36938
ENSG00000262202		novel transcript	-3.66923
ENSG00000148488	ST8SIA6	ST8 alpha-N-acetyl-neuraminide alpha-2,8-sialyltransferase 6 [Source:HGNC Symbol;Acc:HGNC:23317]	-1.00539
ENSG00000237939	IDI1P1	IDI1 pseudogene 1 [Source:HGNC Symbol;Acc:HGNC:54666]	-1.2013
ENSG00000101638	ST8SIA5	ST8 alpha-N-acetyl-neuraminide alpha-2,8-sialyltransferase 5 [Source:HGNC Symbol;Acc:HGNC:17827]	-1.48711
ENSG00000286883		novel transcript, antisense to CCDC142and MRPL53and MOGS	-2.58561
ENSG00000115353	TACR1	tachykinin receptor 1 [Source:HGNC Symbol;Acc:HGNC:11526]	-4.22293
ENSG00000225872	LINC01529	long intergenic non-protein coding RNA 1529 [Source:HGNC Symbol;Acc:HGNC:51268]	-2.26793
ENSG00000187553	CYP26C1	cytochrome P450 family 26 subfamily C member 1 [Source:HGNC Symbol;Acc:HGNC:20577]	-2.26396
ENSG00000283439	SPEM3	SPEM family member 3 [Source:HGNC Symbol;Acc:HGNC:53651]	-4.19868
ENSG00000229619	MBNL1-AS1	MBNL1 antisense RNA 1 [Source:HGNC Symbol;Acc:HGNC:44584]	-4.1874
ENSG00000288011		novel transcript, antisense to ZNF365	-4.19434
ENSG00000274677		novel transcript, sense intronic to MBTPS1	-4.18439
ENSG00000179299	NSUN7	NOP2/Sun RNA methyltransferase family member 7 [Source:HGNC Symbol;Acc:HGNC:25857]	-4.1766
ENSG00000277715		novel transcript, antisense to CKAP4	-2.24786
ENSG00000147852	VLDLR	very low density lipoprotein receptor [Source:HGNC Symbol;Acc:HGNC:12698]	-1.03343
ENSG00000179674	ARL14	ADP ribosylation factor like GTPase 14 [Source:HGNC Symbol;Acc:HGNC:22974]	-2.98323
ENSG00000261798		novel transcript, antisense to BMP8B	-2.21292
ENSG00000134321	RSAD2	radical S-adenosyl methionine domain containing 2 [Source:HGNC Symbol;Acc:HGNC:30908]	-1.74319
ENSG00000286342		novel transcript	-1.20623
ENSG00000266728		novel protein	-4.05062
ENSG00000182782	HCAR2	hydroxycarboxylic acid receptor 2 [Source:HGNC Symbol;Acc:HGNC:24827]	-2.18214
ENSG00000231871	IPO9-AS1	IPO9 antisense RNA 1 [Source:HGNC Symbol;Acc:HGNC:40892]	-4.02124
ENSG00000276966	H4C5	H4 clustered histone 5 [Source:HGNC Symbol;Acc:HGNC:4790]	-1.81193
ENSG00000279769		TEC	-4.00789
ENSG00000187479	C11orf96	chromosome 11 open reading frame 96 [Source:HGNC Symbol;Acc:HGNC:38675]	-4.00789
ENSG00000163352	LENEP	lens epithelial protein [Source:HGNC Symbol;Acc:HGNC:14429]	-4.00789
ENSG00000132702	HAPLN2	hyaluronan and proteoglycan link protein 2 [Source:HGNC Symbol;Acc:HGNC:17410]	-4.00789
ENSG00000205307	SAP25	Sin3A associated protein 25 [Source:HGNC Symbol;Acc:HGNC:41908]	-1.22578
ENSG00000175175	PPM1E	protein phosphatase, Mg2+/Mn2+ dependent 1E [Source:HGNC Symbol;Acc:HGNC:19322]	-1.34537
ENSG00000243819	RN7SL832P	RNA, 7SL, cytoplasmic 832, pseudogene [Source:HGNC Symbol;Acc:HGNC:46848]	-3.99243
ENSG00000134871	COL4A2	collagen type IV alpha 2 chain [Source:HGNC Symbol;Acc:HGNC:2203]	-3.99243
ENSG00000107807	TLX1	T cell leukemia homeobox 1 [Source:HGNC Symbol;Acc:HGNC:5056]	-3.99008
ENSG00000245281		novel transcript	-3.97699
ENSG00000233797	UFL1-AS1	UFL1 antisense RNA 1 [Source:HGNC Symbol;Acc:HGNC:41007]	-3.97699
ENSG00000172425	TTC36	tetratricopeptide repeat domain 36 [Source:HGNC Symbol;Acc:HGNC:33708]	-3.97699
ENSG00000170899	GSTA4	glutathione S-transferase alpha 4 [Source:HGNC Symbol;Acc:HGNC:4629]	-2.12383
ENSG00000227165	WDR11-AS1	WDR11 antisense RNA 1 [Source:HGNC Symbol;Acc:HGNC:27437]	-2.86985
ENSG00000156049	GNA14	G protein subunit alpha 14 [Source:HGNC Symbol;Acc:HGNC:4382]	-3.96391
ENSG00000188573	FBLL1	fibrillarin like 1 [Source:HGNC Symbol;Acc:HGNC:35458]	-3.96391
ENSG00000258502	LINC02290	long intergenic non-protein coding RNA 2290 [Source:HGNC Symbol;Acc:HGNC:53206]	-3.95921
ENSG00000223945		ribosomal protein L6 (RPL6) pseudogene	-2.86112
