# Supplementary material for: IGF1R-phosphorylated PYCR1 facilitates ELK4 transcriptional activity and sustains tumor growth under hypoxia
Source: Nat Commun. 2023 Sep 30;14:6117. doi: 10.1038/s41467-023-41658-z (PMC10542766; doi:10.1038/s41467-023-41658-z)
Supplement: Supplementary file 7 — Source Data [file 41467_2023_41658_MOESM7_ESM.zip]

Archive with 13 entries (13 files):
- Source Data-uncropped western blots.pdf
- Source_Data_Fig.1.xlsx
- Source_Data_Fig.2.xlsx
- Source_Data_Fig.3.xlsx
- Source_Data_Fig.4.xlsx
- Source_Data_Fig.5.xlsx
- Source_Data_Fig.6.xlsx
- Source_Data_Supplementary_Fig.1.xlsx
- Source_Data_Supplementary_Fig.2.xlsx
- Source_Data_Supplementary_Fig.3.xlsx
- Source_Data_Supplementary_Fig.4.xlsx
- Source_Data_Supplementary_Fig.5.xlsx
- Source_Data_Supplementary_Fig.6.xlsx
