# Supplementary material for: IGF1R-phosphorylated PYCR1 facilitates ELK4 transcriptional activity and sustains tumor growth under hypoxia
Source: Nat Commun. 2023 Sep 30;14:6117. doi: 10.1038/s41467-023-41658-z (PMC10542766; doi:10.1038/s41467-023-41658-z)
Supplement: Supplementary file 7 — Source Data [file 41467_2023_41658_MOESM7_ESM.zip › Source_Data_Fig.1.xlsx]

## Sheet: 1a
No.	Cancer Stage	Normal tissue-IHC score	Cancer-IHC score	Tumor size (cm)
1	T3N2M1	1	9	5
2	T3N1M0	1	9	3.5
3	T3N0M0	0	3	3			PYCR1 IHC Score	Normal			Tumour
4	T3N2M1	0	9	7				Mean	SD	N	Mean	SD	N
5	T2N1M1	0	4	3				1.33	1.2	150	4.68	2.59	150
6	T3N2M1	0	6	5
7	T3N1M0	0	3	3
8	T3N2M0	1	6	5			% of Group Total	Progression	Low (%)	High (%)
9	T3N1M0	0	6	7				I+II	56	44
10	T3N2M0	0	4	3				III+IV	19	81
11	T3N0M0	0	4	5
12	T3N1M0	0	2	2
13	T3N0M0	3	2	2
14	T2N0M0	0	2	2			Tumour Size	Low			High
15	T3N0M0	1	2	4				Mean	SD	N	Mean	SD	N
16	T3N2M0	2	2	2.5				2.9431	0.7044	58	5.31848	1.52639	92
17	T3N0M1	1	2	3
18	T3N1M0	0	3	3.5
19	T3N1M0	1	6	4.2
20	T2N1M0	0	2	3
21	T3N0M0	0	2	2.2
22	T3N1M0	1	4	7
23	T3N0M0	1	2	4
24	T3N0M0	4	3	3
25	T3N1M1	1	9	6
26	T3N0M0	0	3	3
27	T3N1M0	1	3	4
28	T2N0M0	0	2	3
29	T2N1M0	2	6	3.8
30	T4N0M0	0	3	3.5
31	T3N2M0	4	9	6
32	T3N1M0	0	6	3.5
33	T3N0M0	0	6	8
34	T3N1M0	1	4	3
35	T1N0M0	0	2	2.8
36	T3N1M0	0	4	5
37	T2N0M0	1	4	4
38	T3N0M0	2	3	3
39	T3N1M0	2	9	4
40	T3N0M0	0	2	2.5
41	T3N0M0	1	2	2
42	T3N0M0	1	6	3.5
43	T3N0M0	2	2	2
44	T3N0M0	2	3	2
45	T3N1M1	4	6	10
46	T1N0M0	0	1	2
47	T2N0M0	4	6	4
48	T3N1M0	2	1	3
49	T3N0M0	1	4	6
50	T3N1M0	1	4	7
51	T3N1M0	2	4	4.5
52	T3N1M0	1	9	7
53	T3N0M0	1	4	4.5
54	T3N0M0	2	4	4.5
55	T2N0M0	0	2	2.5
56	T3N0M0	1	4	6
57	T3N1M0	1	9	6
58	T3N0M0	2	1	2
59	T3N0M0	1	3	4
60	T3N1M1	2	4	5
61	T3N0M0	2	4	7
62	T3N0M0	2	9	3
63	T3N0M0	6	9	4.5
64	T3N0M0	1	3	3
65	T2N0M1	3	6	7
66	T3N2M0	0	9	7
67	T3N2M0	2	6	7
68	T3N1M0	0	6	6
69	T3N2M1	2	2	4
70	T3N2M0	0	6	5
71	T2N0M0	2	6	8
72	T2N0M0	1	0	2
73	T2N0M0	0	2	2
74	T2N0M0	0	3	4
75	T3N2M0	2	9	8
76	T2N0M0	2	4	5
77	T3N0M1	2	9	4.5
78	T3N0M0	1	4	4
79	T3N1M0	3	6	6
80	T3N0M0	0	2	3.5
81	T3N0M0	1	2	3.5
82	T2N0M0	0	1	3
83	T3N0M0	6	6	4
84	T3N0M0	1	6	4.5
85	T3N0M0	1	4	3.5
86	T2N0M0	2	6	4
87	T3N0M0	0	2	3
88	T3N1M0	0	3	3.5
89	T3N1M0	2	3	4
90	T3N0M1	2	9	8
91	T3N0M0	2	6	5.3
92	T3N0M0	2	3	3.2
93	T2N0M0	1	6	4.5
94	T3N1M0	2	6	6
95	T3N0M0	0	1	3.5
96	T3N0M0	1	3	3.5
97	T3N1M0	1	6	3
98	T2N0M0	1	3	3
99	T3N0M0	0	2	2.5
100	T3N0M0	0	1	4
101	T3N2M0	1	6	7
102	T3N0M0	1	2	2.5
103	T3N0M0	2	6	5
104	T2N0M0	1	4	4.2
105	T3N2M0	0	9	4.8
106	T3N0M0	0	1	4
107	T3N1M0	2	4	4
108	T3N0M0	4	6	4
109	T3N1M0	0	4	6
110	T3N1M0	1	6	6
111	T3N2M0	1	6	6
112	T3N0M0	1	6	3
113	T3N0M0	2	2	3
114	T2N0M0	0	1	2.5
115	T3N2M0	2	9	5.5
116	T3N2M0	2	9	8
117	T3N0M0	2	3	2.5
118	T3N2M0	1	9	7
119	T3N1M0	1	6	4
120	T3N2M1	0	9	7
121	T3N1M0	2	9	4
122	T3N1M0	2	4	5
123	T3N0M0	3	6	5
124	T3N1M1	3	9	5
125	T3N1M0	1	3	3
126	T2N0M0	1	2	2
127	T3N0M0	0	2	2
128	T3N0M0	2	6	7
129	T2N0M0	1	2	4
130	T3N1M0	1	6	3.5
131	T3N1M0	4	9	4.5
132	T3N1M0	2	4	4
133	TisN0M0	3	2	2
134	T3N0M0	2	9	9
135	T3N0M0	2	4	7
136	T3N0M0	1	4	6.5
137	T2N1M0	2	4	5
138	T3N0M0	2	2	4
139	T3N1M0	2	9	5
140	T3N1M0	4	9	7
141	T3N0M0	3	6	6
142	T3N0M0	2	6	4.5
143	T3N0M0	2	4	6
144	T3N0M0	2	4	4
145	T3N2M0	1	9	4.5
146	T2N0M0	2	4	4
147	T2N0M0	2	9	3.5
148	T3N2M1	3	9	7
149	T2N0M0	1	3	2.5
150	T2N1M0	0	0	3

## Sheet: 1h
		Relative enzyme activity
		WT	mN1	T238A
		97.4968	98.6621	23.9534
		102.417	106.431	24.8597
		100.086	100.216	17.7385

## Sheet: 1i
		94.0345	97.5084	103.258	70.9751	30.0671	35.0982
		102.719	88.045	101.222	71.7537	41.8663	29.7676
		102.48	89.6622	96.0709	86.0086	47.7959	44.0824
		99.3651	86.4878	86.7873	72.3527	37.2544	51.0901
		101.401	88.5242	93.6751	75.7068	34.8586	53.6656
	Hypoxia	-	-	-	+	+	+
	shPYCR1	+	+	+	+	+	+
	rPYCR1	WT	mN1	mN1	WT	mN1	mN1
	proline	-	-	+	-	-	+
