# Supplementary material for: IGF1R-phosphorylated PYCR1 facilitates ELK4 transcriptional activity and sustains tumor growth under hypoxia
Source: Nat Commun. 2023 Sep 30;14:6117. doi: 10.1038/s41467-023-41658-z (PMC10542766; doi:10.1038/s41467-023-41658-z)
Supplement: Supplementary file 7 — Source Data [file 41467_2023_41658_MOESM7_ESM.zip › Source_Data_Fig.2.xlsx]

## Sheet: 2h
		100.325	80.8286	77.3761	29.2445	91.3891	41.2266	75.9545	26.8075
		107.433	69.6588	73.5175	25.3859	87.5305	38.1803	72.9082	26.6044
		104.793	83.4687	76.3607	27.4167	95.857	46.1007	73.7206	28.8383
		92.6076	81.4379	71.6897	24.3704	103.777	42.2421	85.0934	28.4322
		94.8416	75.1422	74.5329	34.1186	98.9033	42.8513	80.6255	20.7149
	Hypoxia	-	+	-	+	-	+	-	+
	siELK4	-	-	+	+	-	-	+	+
	rPYCR1	WT				Y135F

## Sheet: 2i
		90.7623	77.1964	78.9729	27.1318	75.5814	34.8837	67.668	27.2933
		110.95	72.3514	80.4264	26.3243	79.6189	28.5853	69.1214	14.3734
		96.8992	77.8424	87.2093	30.0388	80.9108	31.3307	71.2209	23.9018
		97.3837	75.4199	74.1279	19.5413	72.5129	31.1693	70.2519	16.1499
		104.005	81.3953	81.0724	29.3928	69.9289	36.1757	64.5995	20.0258
	Hypoxia	-	+	-	+	-	+	-	+
	siELK4	-	-	+	+	-	-	+	+
	rPYCR1	WT				T238A

## Sheet: 2j
		111.521	166.82	102.304	169.124	51.1521	68.6636
		95.3917	176.498	93.0876	158.065	58.5254	75.1152
		93.0876	180.645	87.5576	166.82	66.3594	72.8111
	Hypoxia	-	+	-	+	-	+
	rPYCR1	WT		Y135F		T238A
