# Supplementary material for: IGF1R-phosphorylated PYCR1 facilitates ELK4 transcriptional activity and sustains tumor growth under hypoxia
Source: Nat Commun. 2023 Sep 30;14:6117. doi: 10.1038/s41467-023-41658-z (PMC10542766; doi:10.1038/s41467-023-41658-z)
Supplement: Supplementary file 7 — Source Data [file 41467_2023_41658_MOESM7_ESM.zip › Source_Data_Fig.3.xlsx]

## Sheet: 3b
	KLK10
		0.976032	1.36131	0.879649	4.5789	0.96929	3.19319	1.1607	3.59253
		1.05336	1.39959	1.09051	4.48466	1.04608	4.18434	1.44894	5.11594
		1.00347	1.29684	1.25266	4.80654	1.24401	3.5186	1.18509	4.97605
		0.96929	1.67597	1.35191	5.15153	1.18509	3.93128	1.38992	4.3319
	Hypoxia	-	+	-	+	-	+	-	+
	siELK4	-	-	+	+	-	-	+	+
	rPYCR1	WT				Y135F
	DEPP1
		1.4871	2.1177	1.69643	8.6488	1.40688	7.90355	1.50786	10.3567
		0.967612	1.8823	1.45649	9.73041	1.78077	9.73041	2.05979	10.8717
		0.915416	2.28548	1.33099	10.2852	1.38751	7.58159	1.76847	9.59644
		0.759173	1.8693	1.83083	10.5744	0.87206	8.70896	1.27677	9.86624
	Hypoxia	-	+	-	+	-	+	-	+
	siELK4	-	-	+	+	-	-	+	+
	rPYCR1	WT				Y135F
	PTPRR
		0.842355	1.60492	1.19127	3.84371	1.34957	2.71791	1.43644	5.25066
		1.07363	1.58282	1.28565	4.23541	1.11149	3.63637	1.03706	4.57097
		1.28565	1.44643	1.15069	4.57097	1.47683	4.11959	0.915416	3.20984
		0.860055	1.76847	1.51835	3.89737	1.31267	3.36942	1.78077	4.53939
	Hypoxia	-	+	-	+	-	+	-	+
	siELK4	-	-	+	+	-	-	+	+
	rPYCR1	WT				Y135F
	CNN1
		1.13485	1.28565	0.551908	2.48372	0.674785	2.5713	0.802459	2.95365
		0.947698	1.19956	0.836536	2.4158	0.960928	2.1622	1.11149	2.34974
		0.941152	1.24186	0.902814	2.69914	1.07363	1.97589	0.994815	2.71791
		0.987943	1.18304	0.960928	2.9742	0.928195	1.8693	0.802459	1.93522
	Hypoxia	-	+	-	+	-	+	-	+
	siELK4	-	-	+	+	-	-	+	+
	rPYCR1	WT				Y135F

## Sheet: 3c
	KLK10
		0.959264	1.69349	1.05702	5.06303	1.24833	3.27161	1.19748	4.19887
		0.90125	1.19748	1.28343	4.19887	1.41421	3.31728	1.3566	4.99332
		1.02101	1.50525	1.14076	4.50023	1.17284	4.11245	1.47427	4.62675
		1.13288	1.52626	1.02811	4.28709	1.04972	3.65533	1.49485	4.85678
	Hypoxia	-	+	-	+	-	+	-	+
	siELK4	-	-	+	+	-	-	+	+
	rPYCR1	WT				T238A
	DEPP1
		0.885768	2.28945	1.52098	9.48074	1.31494	7.70076	1.79627	8.84585
		0.982821	1.89868	1.03886	8.42689	1.20164	9.35022	1.55294	10.091
		1.01045	1.67597	1.57462	9.54669	1.47939	7.43844	1.73508	11.432
		1.13682	1.82134	1.61888	9.95209	1.35191	7.97232	1.20164	9.28563
	Hypoxia	-	+	-	+	-	+	-	+
	siELK4	-	-	+	+	-	-	+	+
	rPYCR1	WT				T238A
	PTPRR
		0.875088	1.61049	1.19541	4.27967	1.24617	3.35776	1.26357	4.68322
		0.924984	1.69056	1.14671	3.9381	1.38271	3.02618	1.23756	4.55516
		1.11535	1.8119	1.44143	5.05426	1.13092	3.59876	1.1708	4.04882
		1.10765	1.40201	1.27235	5.08942	0.950989	3.38112	1.22052	3.83041
	Hypoxia	-	+	-	+	-	+	-	+
	siELK4	-	-	+	+	-	-	+	+
	rPYCR1	WT				T238A
	CNN1
		1.07549	1.08298	0.861546	2.68514	1.06069	2.12138	0.989657	2.64818
		0.942785	1.21841	0.760489	2.76064	0.929805	2.50533	0.709562	2.81864
		1.06807	1.43893	0.832199	2.91804	0.898132	2.10672	0.942785	2.61172
		0.923382	1.27015	0.873573	2.47084	1.22689	2.15099	0.820742	2.87787
	Hypoxia	-	+	-	+	-	+	-	+
	siELK4	-	-	+	+	-	-	+	+
	rPYCR1	WT				T238A

## Sheet: 3d
	KLK10
		0.137724	0.876518	3.31695	0.752548	3.65496	0.40891	3.18183
		0.0967132	0.692486	3.62972	0.757783	3.48185	0.521181	3.97197
		0.080764	0.716906	3.20396	0.687702	3.43392	0.655131	3.55502
		0.074835	0.768361	3.94454	0.655131	3.91729	0.73197	3.65496
	Hypoxia	-	-	+	-	+	-	+
	rPYCR1	WT			Y135F		T238A
	DEPP1
		0.154948	0.535833	5.53989	0.721893	5.73525	0.692486	6.36366
		0.143573	0.476272	5.31421	0.840813	5.3884	0.578286	4.95834
		0.100124	0.628444	4.25706	0.757783	4.19845	0.707036	4.34651
		0.081891	0.637217	5.24105	0.888754	4.59434	0.795457	5.65629
	Hypoxia	-	-	+	-	+	-	+
	rPYCR1	WT			Y135F		T238A

## Sheet: 3e
	KLK10
		0.0148835	0.179227	0.188137	0.91374	0.368531	0.264228	0.193426	0.355977	0.295219
		0.0415173	0.244831	0.133958	0.992993	0.514006	0.13489	0.180473	0.365985	0.277365
		0.0316831	0.246534	0.193426	1.4947	0.463248	0.309896	0.307755	0.264228	0.514006
		0.0161744	0.238136	0.273546	1.32855	0.444377	0.169559	0.253465	0.355977	0.355977
	Hypoxia	-	-	-	+	+	-	-	+	+
	siELK4	-	-	+	-	+	-	+	-	+
	rPYCR1	WT					Y135F
	DEPP1
		0.04328	0.353518	0.26978	2.32924	0.707036	0.400495	0.222189	0.353518	0.341476
		0.036394	0.200248	0.182992	1.89193	0.646112	0.266066	0.244831	0.426275	0.373675
		0.030183	0.318608	0.233235	2.63875	0.594544	0.363457	0.312052	0.414618	0.460048
		0.027582	0.307755	0.243139	2.62053	0.528456	0.323056	0.339117	0.279294	0.586359
	Hypoxia	-	-	-	+	+	-	-	+	+
	siELK4	-	-	+	-	+	-	+	-	+
	rPYCR1	WT					Y135F

## Sheet: 3f
	KLK10
		0.0470343	0.236491	0.25879	1.25689	0.624103	0.301422	0.318608	1.84019	0.411755
		0.0504101	0.293179	0.239792	1.32855	0.447468	0.279294	0.213138	1.20569	0.394981
		0.0551634	0.40891	0.249975	1.11718	0.358453	0.339117	0.231624	1.57993	0.752548
		0.0426845	0.249975	0.463248	1.4043	0.348651	0.400495	0.30563	1.17272	0.463248
	Hypoxia	-	-	-	+	+	-	-	+	+
	siELK4	-	-	+	-	+	-	+	-	+
	rPYCR1	WT					T238A
	DEPP1
		0.039006	0.29934	0.29934	2.67559	0.543313	0.312052	0.267917	2.15824	0.726914
		0.038737	0.264228	0.22529	2.24989	0.496497	0.414618	0.318608	2.44504	0.453714
		0.047691	0.521181	0.314222	1.85299	0.562473	0.414618	0.210203	2.84782	0.582309
		0.045748	0.281237	0.334449	2.14333	0.420406	0.438259	0.376274	1.93168	0.42924
	Hypoxia	-	-	-	+	+	-	-	+	+
	siELK4	-	-	+	-	+	-	+	-	+
	rPYCR1	WT					T238A
