# Supplementary material for: IGF1R-phosphorylated PYCR1 facilitates ELK4 transcriptional activity and sustains tumor growth under hypoxia
Source: Nat Commun. 2023 Sep 30;14:6117. doi: 10.1038/s41467-023-41658-z (PMC10542766; doi:10.1038/s41467-023-41658-z)
Supplement: Supplementary file 7 — Source Data [file 41467_2023_41658_MOESM7_ESM.zip › Source_Data_Fig.4.xlsx]

## Sheet: 4b
	KLK10
		1.06437	1.41421	1.53687	4.14106	1.1019	3.41054	1.19748	4.16986
		1	1.6358	0.920188	3.94493	1.07177	2.80889	1.41421	3.18215
		0.752623	1.55833	1.19748	3.43426	1.51572	3.91768	1.6358	4.65893
		1.24833	1.77768	1.31039	4.37718	1.34723	3.97237	1.26576	4.40762
	Hypoxia	-	+	-	+	-	+	-	+
	siSIRT7	-	-	+	+	-	-	+	+
	rPYCR1	WT				Y135F
	DEPP1
		0.860055	1.90858	1.46663	9.33403	1.50786	8.23918	1.43644	11.8146
		1.11149	2.17724	1.27677	9.53016	1.08862	6.92829	2.03144	7.12307
		0.842355	2.25402	1.38751	8.76953	1.59383	7.90355	1.79316	7.27274
		1.24186	2.14726	1.19956	7.52922	1.42652	9.73041	1.67307	8.29648
	Hypoxia	-	+	-	+	-	+	-	+
	siSIRT7	-	-	+	+	-	-	+	+
	rPYCR1	WT				Y135F
	PTPRR
		1.23971	1.62451	1.16473	4.31691	1.31951	2.9897	1.16473	3.55537
		0.97942	1.31039	1.02811	3.50642	1.19748	3.18215	1.33793	4.82323
		0.858565	1.44393	1.25701	3.03143	1.02101	3.4822	1.59107	3.45815
		0.959264	1.40444	1.45397	4.02782	1.17284	4.25748	1.12506	3.97237
	Hypoxia	-	+	-	+	-	+	-	+
	siSIRT7	-	-	+	+	-	-	+	+
	rPYCR1	WT				Y135F
	CNN1
		1.10573	1.55294	0.982821	2.81864	0.719467	2.48802	1.09809	3.04196
		0.955945	1.11342	0.798298	2.25793	0.617709	1.79627	1.09051	2.07772
		0.861546	1.36131	0.815072	2.19619	1.06807	2.55797	0.917004	2.43682
		1.09809	1.27015	0.771105	2.06337	0.861546	1.77154	0.798298	2.06337
	Hypoxia	-	+	-	+	-	+	-	+
	siSIRT7	-	-	+	+	-	-	+	+
	rPYCR1	WT				Y135F

## Sheet: 4c
	KLK10
		1.20372	1.72608	1.46155	3.47617	1.13879	4.13389	0.964264	3.83041
		0.772443	1.37316	1.31722	3.9381	1.2812	3.1329	1.41176	4.04882
		0.970971	1.44143	1.1708	4.71579	1.32638	3.80396	1.22901	4.58684
		1.10765	1.56645	1.41176	4.25011	0.94442	3.35776	1.59937	3.47617
	Hypoxia	-	+	-	+	-	+	-	+
	siSIRT7	-	-	+	+	-	-	+	+
	rPYCR1	WT				T238A
	DEPP1
		0.962594	2.83825	1.31494	8.60395	1.39959	8.08361	1.38032	8.25347
		0.734584	2.30537	1.18509	7.75432	1.25266	7.13543	1.48968	9.03172
		0.982821	2.00694	1.09051	9.61309	1.04608	8.78474	1.45902	9.74728
		1.43893	2.0209	1.46917	8.31087	1.50004	8.6638	1.73508	7.64756
	Hypoxia	-	+	-	+	-	+	-	+
	siSIRT7	-	-	+	+	-	-	+	+
	rPYCR1	WT				T238A
	PTPRR
		1.17487	1.34025	1.19956	3.01572	1.13485	3.34614	1.2163	4.09113
		0.698581	1.52891	1.56103	3.25465	1.17487	2.64359	1.06622	4.06287
		1.25919	1.51835	1.00173	4.29453	1.2079	3.25465	1.56103	3.79079
		0.967612	1.92186	0.848214	3.81716	1.3036	3.71278	1.24186	3.18766
	Hypoxia	-	+	-	+	-	+	-	+
	siSIRT7	-	-	+	+	-	-	+	+
	rPYCR1	WT				T238A
	CNN1
		1.20164	1.40932	0.699793	2.16595	1.18509	2.25793	0.643941	2.48802
		0.942785	1.11342	0.64842	2.04911	1.01045	1.6644	0.671286	1.92519
		0.904379	1.09051	0.861546	2.76064	1.06807	2.28945	0.837987	2.64818
		0.976032	1.12896	0.709562	2.6666	0.929805	2.16595	0.99654	2.15099
	Hypoxia	-	+	-	+	-	+	-	+
	siSIRT7	-	-	+	+	-	-	+	+
	rPYCR1	WT				T238A

## Sheet: 4d
	KLK10
		0.103655	0.293179	0.358453	2.09922	0.632815	0.341476	0.394981	1.44379	0.45058	0.532132	0.297272	1.75304	0.607037
		0.103655	0.353518	0.301422	1.78987	0.721893	0.281237	0.277365	1.46394	0.528456	0.411755	0.228435	2.01371	0.624103
		0.059948	0.246534	0.173121	1.60198	0.535833	0.216113	0.231624	1.9998	0.486279	0.266066	0.230024	1.44379	0.503428
		0.119068	0.48292	0.281237	1.44379	0.53956	0.26978	0.246534	2.14333	0.550898	0.230024	0.334448	2.37818	0.489661
	Hypoxia	-	-	-	+	+	-	-	+	+	-	-	+	+
	siELK4	-	-	+	-	+	-	+	-	+	-	+	-	+
	rPYCR1	WT					Y135F				T238A
	DEPP1
		0.108808	0.24146	0.264228	2.49641	0.611259	0.406086	0.363457	1.74093	0.554729	0.325303	0.360946	2.44504	0.628444
		0.061208	0.262403	0.196126	2.24989	0.67355	0.279294	0.378891	2.32924	0.659688	0.38418	0.329844	2.60242	0.763054
		0.053655	0.289143	0.181728	2.21892	0.472982	0.249975	0.30563	2.67559	0.476272	0.273546	0.253465	2.12853	0.607037
		0.07588	0.363457	0.29318	2.09922	0.346243	0.325303	0.373675	1.7289	0.628444	0.363457	0.21913	2.46204	0.510455
	Hypoxia	-	-	-	+	+	-	-	+	+	-	-	+	+
	siELK4	-	-	+	-	+	-	+	-	+	-	+	-	+
	rPYCR1	WT					Y135F				T238A

## Sheet: 4f
	KLK10
		0.941152	0.743549	2.93325	1.38751
		1.11922	0.656333	3.20984	1.26795
		0.967612	0.830758	3.53694	1.68471
		0.981119	0.620929	3.12206	1.43644
	Hypoxia	+	+	+	+
	siSIRT7	-	-	+	+
	H3	WT	K18R	WT	K18R
	DEPP1
		1.01045	0.630689	4.94168	1.71119
		0.867539	0.617709	4.67511	1.63014
		1.02456	0.714497	4.64282	1.48968
		1.11342	0.734584	4.04181	1.89868
	Hypoxia	+	+	+	+
	siSIRT7	-	-	+	+
	H3	WT	K18R	WT	K18R

## Sheet: 4g
	KLK10
		0.848214	2.71791	2.66198	0.743549	1.33099	1.24186
		1.31267	3.05781	2.58919	0.625248	1.18304	1.35896
		0.866037	2.87289	2.05979	0.76977	1.4871	1.19127
		1.03706	2.39911	2.44952	0.665495	1.3036	1.38751
	Hypoxia	+	+	+	+	+	+
	rPYCR1	WT	Y135F	T238A	WT	Y135F	T238A
	H3	WT			K18R
	DEPP1
		0.835088	4.14106	3.07375	0.641713	1.56917	1.28343
		1.18099	4.40762	3.50642	0.664343	1.46409	1.30134
		1.02811	4.05584	3.34035	0.678302	1.54757	1.43396
		0.986233	3.55537	3.91768	0.726986	1.51572	1.34723
	Hypoxia	+	+	+	+	+	+
	rPYCR1	WT	Y135F	T238A	WT	Y135F	T238A
	H3	WT			K18R

## Sheet: 4h
	KLK10
		0.0707982	0.341476	0.514006	0.411755	2.80861
		0.0813258	0.378891	0.506929	0.438259	2.15824
		0.0769389	0.275449	0.619792	0.312051	2.14333
		0.0883795	0.329844	0.611259	0.291154	2.60242
	Hypoxia	-	-	+	-	+
	siSIRT7	-	-	-	+	+
	DEPP1
		0.101521	0.341476	0.641649	0.400495	3.81017
		0.145577	0.378891	0.85255	0.479584	3.55502
		0.123267	0.389543	0.992994	0.38418	2.94825
		0.097386	0.426275	0.637217	0.351076	3.27128
	Hypoxia	-	-	+	-	+
	siSIRT7	-	-	-	+	+

## Sheet: 4i
	KLK10
		0.038737	0.486279	0.628444	0.297272	1.77751	0.403281	2.09922
		0.0467094	0.414618	0.574292	0.368531	2.2813	0.365985	2.2813
		0.053655	0.303519	0.721893	0.323056	2.18837	0.397729	2.36175
		0.0312469	0.355977	0.472982	0.381527	2.6942	0.341476	1.64702
	Hypoxia	-	-	+	-	+	-	+
	rPYCR1	WT			Y135F		T238A
	DEPP1
		0.057506	0.460048	1.08663	0.42333	2.92788	0.444377	2.53126
		0.080206	0.400495	0.570325	0.368531	3.29404	0.38418	3.24869
		0.109565	0.297272	0.85848	0.435232	2.86762	0.432226	2.67559
		0.047034	0.355977	0.829237	0.517581	3.50607	0.426275	2.96875
	Hypoxia	-	-	+	-	+	-	+
	rPYCR1	WT			Y135F		T238A
