# Supplementary material for: IGF1R-phosphorylated PYCR1 facilitates ELK4 transcriptional activity and sustains tumor growth under hypoxia
Source: Nat Commun. 2023 Sep 30;14:6117. doi: 10.1038/s41467-023-41658-z (PMC10542766; doi:10.1038/s41467-023-41658-z)
Supplement: Supplementary file 7 — Source Data [file 41467_2023_41658_MOESM7_ESM.zip › Source_Data_Fig.5.xlsx]

## Sheet: 5a
	KLK10
		1.24186	3.05781	2.62533	0.915416	1.41667	1.22476	0.960928	2.91299	2.75585
		0.854114	2.93325	2.75585	1.0299	1.16675	1.44643	1.15069	3.18766	2.1177
		0.830758	2.89287	2.30138	1.03706	1.59383	1.46663	1.18304	2.73682	2.4326
		1.13485	2.73682	2.44952	0.890384	1.4871	1.15069	1.17487	2.38254	2.71791
	Hypoxia	+	+	+	+	+	+	+	+	+
	NMNAT-1	-	-	-	+	+	+	-	-	-
	Proline	-	-	-	-	-	-	+	+	+
	rPYCR1	WT	Y135F	T238A	WT	Y135F	T238A	WT	Y135F	T238A
	DEPP1
		0.888843	4.05584	3.09513	0.993092	1.62451	1.53687	0.882703	3.63008	3.89062
		0.864537	3.81055	3.63008	0.972655	1.60214	1.67018	0.952638	4.16986	3.01049
		1.31951	4.59479	3.55537	0.806642	1.8025	1.30134	0.907519	3.81055	3.22657
		0.986233	4.28709	3.41054	0.946058	1.94531	1.61328	0.82932	4.56306	3.70635
	Hypoxia	+	+	+	+	+	+	+	+	+
	NMNAT-1	-	-	-	+	+	+	-	-	-
	Proline	-	-	-	-	-	-	+	+	+
	rPYCR1	WT	Y135F	T238A	WT	Y135F	T238A	WT	Y135F	T238A

## Sheet: 5b
	KLK10
		0.094723	0.40891	2.32924	2.20359	0.447468	1.05691	1.07167	0.40891	2.47917	2.90766
		0.079102	0.578286	2.44504	2.34544	0.602844	0.757783	0.992994	0.624103	2.84782	2.21892
		0.069823	0.682952	3.03113	2.60242	0.476272	0.876518	0.829237	0.682952	2.54887	2.2813
		0.184265	0.711954	2.75081	2.15824	0.48292	0.920096	0.789963	0.590437	2.36175	1.94512
	Hypoxia	+	+	+	+	+	+	+	+	+	+
	NMNAT-1	-	-	-	-	+	+	+	-	-	-
	Proline	-	-	-	-	-	-	-	+	+	+
	rPYCR1	WT	WT	Y135F	T238A	WT	Y135F	T238A	WT	Y135F	T238A
	DEPP1
		0.074318	0.59868	3.91729	3.05221	0.602844	1.41407	1.32855	0.628444	4.02742	3.68038
		0.079652	0.835005	3.55502	3.50607	0.687702	1.12495	1.04236	0.752548	3.22625	3.50607
		0.123267	0.986134	3.83667	3.57974	0.578286	1.24821	1.06426	0.829237	3.70598	3.20396
		0.14967	0.835005	3.65496	3.4102	0.716906	1.39461	1.03516	0.817821	3.53046	3.27128
	Hypoxia	+	+	+	+	+	+	+	+	+	+
	NMNAT-1	-	-	-	-	+	+	+	-	-	-
	Proline	-	-	-	-	-	-	-	+	+	+
	rPYCR1	WT	WT	Y135F	T238A	WT	Y135F	T238A	WT	Y135F	T238A

## Sheet: 5d
	KLK10
		1.21419	1.34723	1.23114	2.9897
		0.959264	1.41421	1.18921	3.605
		0.952638	1.51572	1.19748	3.05252
		0.90125	1.89211	1.07923	3.63008
	Hypoxia	-	+	-	+
	shP5CS	-	-	+	+
	DEPP1
		0.833642	2.27758	1.53421	7.50317
		1.0479	2.27758	1.2812	7.29799
		1.03347	2.0958	1.18715	6.80927
		1.10765	2.98452	1.35426	7.76777
	Hypoxia	-	+	-	+
	shP5CS	-	-	+	+

## Sheet: 5e
	KLK10
		0.0818914	0.353518	0.586359	0.301422	1.9998
		0.0769389	0.291154	0.594544	0.373675	1.56901
		0.118245	0.217616	0.469715	0.275449	1.57993
		0.0507607	0.303519	0.42924	0.394981	1.68162
	Hypoxia	-	-	+	-	+
	shP5CS	-	-	-	+	+
	DEPP1
		0.060365	0.394981	0.702152	0.368531	2.53126
		0.084779	0.307755	0.742188	0.371094	2.63875
		0.087769	0.30563	0.664277	0.291154	2.04182
		0.056323	0.386853	0.611259	0.397729	2.20359
	Hypoxia	-	-	+	-	+
	shP5CS	-	-	-	+	+

## Sheet: 5f
	KLK10
		2.04182	2.14333	0.558588	0.441308	1.59091	1.5051
		2.24989	1.75304	0.463248	0.373675	1.65847	1.68162
		1.75304	1.82748	0.692486	0.297272	1.68162	1.33779
		1.84019	2.24989	0.460048	0.42924	1.77751	1.55817
	Chromatin extract	+	+	+	+	+	+
	Hypoxia	+	+	+	+	+	+
	shP5CS	+	+	+	+	+	+
	P5C	-	+	-	-	-	-
	P5C/NADH	-	-	+	-	+	-
	NAD	-	-	-	+	-	+
	siSIRT7	-	-	-	-	+	+
	DEPP1
		2.53126	3.29404	0.721893	0.453714	2.12853	2.20359
		3.09482	2.65711	0.85848	0.463248	1.91834	2.47917
		2.65711	2.54887	0.67355	0.365985	2.54887	2.01371
		3.01019	2.51378	0.476272	0.486279	1.95864	2.14333
	Chromatin extract	+	+	+	+	+	+
	Hypoxia	+	+	+	+	+	+
	shP5CS	+	+	+	+	+	+
	P5C	-	+	-	-	-	-
	P5C/NADH	-	-	+	-	+	-
	NAD	-	-	-	+	-	+
	siSIRT7	-	-	-	-	+	+

## Sheet: 5g
	KLK10
		1.42391	1.81486	0.386853	1.31026
		1.91834	1.55817	0.444377	1.33779
		1.47412	1.67001	0.570325	1.31026
		1.98599	1.85299	0.46647	1.53672
	Chromatin extract	+	+	+	+
	Hypoxia	+	+	+	+
	Proline	-	+	-	-
	NAD	-	-	+	+
	siSIRT7	-	-	-	+
	rPYCR1	T238A
	DEPP1
		2.23435	2.36175	0.784506	2.08472
		2.44504	2.41138	0.624103	1.90509
		2.71294	2.36175	0.637217	1.81486
		2.53126	2.65711	0.664277	2.15824
	Chromatin extract	+	+	+	+
	Hypoxia	+	+	+	+
	Proline	-	+	-	-
	NAD	-	-	+	+
	siSIRT7	-	-	-	+
	rPYCR1	T238A
