# Supplementary material for: IGF1R-phosphorylated PYCR1 facilitates ELK4 transcriptional activity and sustains tumor growth under hypoxia
Source: Nat Commun. 2023 Sep 30;14:6117. doi: 10.1038/s41467-023-41658-z (PMC10542766; doi:10.1038/s41467-023-41658-z)
Supplement: Supplementary file 7 — Source Data [file 41467_2023_41658_MOESM7_ESM.zip › Source_Data_Fig.6.xlsx]

## Sheet: 6a
	WT			Y135F			T238A
	a	b		a	b		a	b
	1.5	0.96		1.04	0.87		0.87	0.8
	1.58	0.86		0.94	0.73		0.8	0.75
	1.48	0.93		1.21	0.73		0.85	0.72
	1.5	0.98		1.2	0.8		0.75	0.69
	1.47	1.01		0.9	0.83		0.91	0.66
	1.41	0.86		0.9	0.66		1.13	0.6
	1.25	1.02		1.2	0.61		1.13	0.56

## Sheet: 6e
No.	Cancer Stage	Normal tissue-IHC score	Cancer-IHC score	Tumor size (cm)
1	T3N2M1	1	9	5
2	T3N1M0	0	6	3.5
3	T3N0M0	0	4	3		PYCR1 pY135 IHC Score	Normal			Tumour
4	T3N2M1	0	6	7			Mean	SD	N	Mean	SD	N
5	T2N1M1	1	6	3			1.10667	0.990876	150	4.16	2.18008	150
6	T3N2M1	1	9	5
7	T3N1M0	0	4	3
8	T3N2M0	2	9	5		% of Group Total	Progression	Low (%)	High (%)
9	T3N1M0	1	6	7			I+II	70	30
10	T3N2M0	0	6	3			III+IV	16	84
11	T3N0M0	2	3	5
12	T3N1M0	0	3	2
13	T3N0M0	0	3	2		Tumour Size	Low			High
14	T2N0M0	0	0	2			Mean	SD	N	Mean	SD	N
15	T3N0M0	1	4	4			3.83382	1.65084	58	4.86951	1.64262	92
16	T3N2M0	0	4	2.5
17	T3N0M1	1	9	3
18	T3N1M0	0	6	3.5
19	T3N1M0	1	4	4.2
20	T2N1M0	0	4	3
21	T3N0M0	3	3	2.2
22	T3N1M0	1	3	7
23	T3N0M0	1	4	4
24	T3N0M0	0	6	3
25	T3N1M1	1	9	6
26	T3N0M0	1	6	3
27	T3N1M0	1	6	4
28	T2N0M0	1	2	3
29	T2N1M0	0	4	3.8
30	T4N0M0	1	3	3.5
31	T3N2M0	1	4	6
32	T3N1M0	1	6	3.5
33	T3N0M0	1	3	8
34	T3N1M0	1	6	3
35	T1N0M0	2	2	2.8
36	T3N1M0	1	6	5
37	T2N0M0	1	2	4
38	T3N0M0	1	2	3
39	T3N1M0	1	6	4
40	T3N0M0	1	3	2.5
41	T3N0M0	1	2	2
42	T3N0M0	2	3	3.5
43	T3N0M0	1	3	2
44	T3N0M0	0	3	2
45	T3N1M1	3	9	10
46	T1N0M0	0	2	2
47	T2N0M0	1	3	4
48	T3N1M0	1	6	3
49	T3N0M0	1	4	6
50	T3N1M0	3	4	7
51	T3N1M0	0	4	4.5
52	T3N1M0	4	4	7
53	T3N0M0	1	3	4.5
54	T3N0M0	4	3	4.5
55	T2N0M0	0	2	2.5
56	T3N0M0	1	6	6
57	T3N1M0	1	6	6
58	T3N0M0	2	2	2
59	T3N0M0	1	3	4
60	T3N1M1	1	3	5
61	T3N0M0	0	3	7
62	T3N0M0	1	6	3
63	T3N0M0	1	3	4.5
64	T3N0M0	2	6	3
65	T2N0M1	1	3	7
66	T3N2M0	1	4	7
67	T3N2M0	0	6	7
68	T3N1M0	1	3	6
69	T3N2M1	1	3	4
70	T3N2M0	0	4	5
71	T2N0M0	1	0	8
72	T2N0M0	2	2	2
73	T2N0M0	1	2	2
74	T2N0M0	0	4	4
75	T3N2M0	0	2	8
76	T2N0M0	1	3	5
77	T3N0M1	2	4	4.5
78	T3N0M0	1	2	4
79	T3N1M0	0	4	6
80	T3N0M0	0	2	3.5
81	T3N0M0	1	4	3.5
82	T2N0M0	0	0	3
83	T3N0M0	4	2	4
84	T3N0M0	2	3	4.5
85	T3N0M0	0	3	3.5
86	T2N0M0	2	2	4
87	T3N0M0	1	6	3
88	T3N1M0	1	6	3.5
89	T3N1M0	1	4	4
90	T3N0M1	1	3	8
91	T3N0M0	3	6	5.3
92	T3N0M0	3	6	3.2
93	T2N0M0	1	2	4.5
94	T3N1M0	2	6	6
95	T3N0M0	0	2	3.5
96	T3N0M0	1	3	3.5
97	T3N1M0	0	6	3
98	T2N0M0	1	2	3
99	T3N0M0	0	3	2.5
100	T3N0M0	1	3	4
101	T3N2M0	1	6	7
102	T3N0M0	2	3	2.5
103	T3N0M0	2	3	5
104	T2N0M0	1	3	4.2
105	T3N2M0	0	6	4.8
106	T3N0M0	2	4	4
107	T3N1M0	3	9	4
108	T3N0M0	1	4	4
109	T3N1M0	0	6	6
110	T3N1M0	1	9	6
111	T3N2M0	1	4	6
112	T3N0M0	1	4	3
113	T3N0M0	2	3	3
114	T2N0M0	0	2	2.5
115	T3N2M0	3	6	5.5
116	T3N2M0	1	6	8
117	T3N0M0	1	4	2.5
118	T3N2M0	1	6	7
119	T3N1M0	3	4	4
120	T3N2M1	1	6	7
121	T3N1M0	2	6	4
122	T3N1M0	0	4	5
123	T3N0M0	3	3	5
124	T3N1M1	0	9	5
125	T3N1M0	1	3	3
126	T2N0M0	1	0	2
127	T3N0M0	1	3	2
128	T3N0M0	1	6	7
129	T2N0M0	0	0	4
130	T3N1M0	0	4	3.5
131	T3N1M0	4	3	4.5
132	T3N1M0	3	6	4
133	TisN0M0	0	0	2
134	T3N0M0	0	6	9
135	T3N0M0	1	4	7
136	T3N0M0	1	4	6.5
137	T2N1M0	0	6	5
138	T3N0M0	3	1	4
139	T3N1M0	2	6	5
140	T3N1M0	2	6	7
141	T3N0M0	1	4	6
142	T3N0M0	2	9	4.5
143	T3N0M0	1	2	6
144	T3N0M0	3	3	4
145	T3N2M0	1	9	4.5
146	T2N0M0	1	3	4
147	T2N0M0	0	0	3.5
148	T3N2M1	3	9	7
149	T2N0M0	0	0	2.5
150	T2N1M0	1	3	3

## Sheet: 6f
No.	Cancer Stage	Normal tissue-IHC score	Cancer-IHC score	Tumor size (cm)
1	T3N2M1	0	9	5
2	T3N1M0	1	9	3.5
3	T3N0M0	0	3	3		p-IGF1R IHC Score	Normal			Tumour
4	T3N2M1	0	9	7			Mean	SD	N	Mean	SD	N
5	T2N1M1	0	9	3			1.24	1.26	150	4.86	2.79508	150
6	T3N2M1	0	3	5
7	T3N1M0	0	9	3
8	T3N2M0	2	9	5		% of Group Total	Progression	Low (%)	High (%)
9	T3N1M0	0	6	7			I+II	63	37
10	T3N2M0	2	9	3			III+IV	22	78
11	T3N0M0	0	6	5
12	T3N1M0	0	2	2
13	T3N0M0	0	2	2		Tumour Size	Low			High
14	T2N0M0	0	2	2			Mean	SD	N	Mean	SD	N
15	T3N0M0	1	6	4			3.51818	1.19871	66	5.09286	1.75615	84
16	T3N2M0	2	3	2.5
17	T3N0M1	1	3	3
18	T3N1M0	0	3	3.5
19	T3N1M0	1	9	4.2
20	T2N1M0	2	9	3
21	T3N0M0	0	2	2.2
22	T3N1M0	0	4	7
23	T3N0M0	0	4	4
24	T3N0M0	0	3	3
25	T3N1M1	0	9	6
26	T3N0M0	0	3	3
27	T3N1M0	1	4	4
28	T2N0M0	0	2	3
29	T2N1M0	2	9	3.8
30	T4N0M0	2	9	3.5
31	T3N2M0	0	9	6
32	T3N1M0	0	9	3.5
33	T3N0M0	0	6	8
34	T3N1M0	1	6	3
35	T1N0M0	0	2	2.8
36	T3N1M0	0	9	5
37	T2N0M0	0	2	4
38	T3N0M0	1	4	3
39	T3N1M0	2	6	4
40	T3N0M0	0	2	2.5
41	T3N0M0	0	1	2
42	T3N0M0	1	6	3.5
43	T3N0M0	2	3	2
44	T3N0M0	0	2	2
45	T3N1M1	6	6	10
46	T1N0M0	0	2	2
47	T2N0M0	1	2	4
48	T3N1M0	2	2	3
49	T3N0M0	1	2	6
50	T3N1M0	2	6	7
51	T3N1M0	0	2	4.5
52	T3N1M0	2	9	7
53	T3N0M0	1	2	4.5
54	T3N0M0	0	2	4.5
55	T2N0M0	0	2	2.5
56	T3N0M0	1	6	6
57	T3N1M0	0	1	6
58	T3N0M0	0	2	2
59	T3N0M0	2	3	4
60	T3N1M1	0	9	5
61	T3N0M0	1	9	7
62	T3N0M0	2	4	3
63	T3N0M0	3	1	4.5
64	T3N0M0	0	6	3
65	T2N0M1	3	6	7
66	T3N2M0	1	6	7
67	T3N2M0	1	6	7
68	T3N1M0	0	9	6
69	T3N2M1	1	9	4
70	T3N2M0	2	6	5
71	T2N0M0	3	6	8
72	T2N0M0	0	2	2
73	T2N0M0	2	2	2
74	T2N0M0	1	2	4
75	T3N2M0	2	6	8
76	T2N0M0	0	2	5
77	T3N0M1	0	6	4.5
78	T3N0M0	1	1	4
79	T3N1M0	2	6	6
80	T3N0M0	2	9	3.5
81	T3N0M0	3	3	3.5
82	T2N0M0	2	2	3
83	T3N0M0	2	3	4
84	T3N0M0	2	2	4.5
85	T3N0M0	0	6	3.5
86	T2N0M0	2	4	4
87	T3N0M0	2	2	3
88	T3N1M0	1	6	3.5
89	T3N1M0	2	4	4
90	T3N0M1	1	9	8
91	T3N0M0	0	4	5.3
92	T3N0M0	0	3	3.2
93	T2N0M0	9	2	4.5
94	T3N1M0	2	1	6
95	T3N0M0	0	9	3.5
96	T3N0M0	2	9	3.5
97	T3N1M0	2	9	3
98	T2N0M0	4	6	3
99	T3N0M0	0	2	2.5
100	T3N0M0	2	9	4
101	T3N2M0	1	9	7
102	T3N0M0	3	4	2.5
103	T3N0M0	2	4	5
104	T2N0M0	2	2	4.2
105	T3N2M0	0	4	4.8
106	T3N0M0	1	4	4
107	T3N1M0	2	2	4
108	T3N0M0	2	6	4
109	T3N1M0	3	9	6
110	T3N1M0	1	9	6
111	T3N2M0	1	6	6
112	T3N0M0	1	1	3
113	T3N0M0	1	2	3
114	T2N0M0	1	9	2.5
115	T3N2M0	3	9	5.5
116	T3N2M0	0	6	8
117	T3N0M0	1	2	2.5
118	T3N2M0	1	6	7
119	T3N1M0	1	3	4
120	T3N2M1	4	9	7
121	T3N1M0	2	3	4
122	T3N1M0	2	3	5
123	T3N0M0	2	2	5
124	T3N1M1	2	6	5
125	T3N1M0	1	3	3
126	T2N0M0	1	3	2
127	T3N0M0	2	2	2
128	T3N0M0	1	6	7
129	T2N0M0	2	2	4
130	T3N1M0	1	4	3.5
131	T3N1M0	1	9	4.5
132	T3N1M0	2	6	4
133	TisN0M0	0	2	2
134	T3N0M0	2	6	9
135	T3N0M0	2	4	7
136	T3N0M0	2	6	6.5
137	T2N1M0	0	3	5
138	T3N0M0	4	6	4
139	T3N1M0	3	9	5
140	T3N1M0	2	9	7
141	T3N0M0	0	2	6
142	T3N0M0	2	1	4.5
143	T3N0M0	1	2	6
144	T3N0M0	2	3	4
145	T3N2M0	1	6	4.5
146	T2N0M0	1	2	4
147	T2N0M0	2	2	3.5
148	T3N2M1	2	9	7
149	T2N0M0	2	3	2.5
150	T2N1M0	1	6	3
