# Supplementary material for: IGF1R-phosphorylated PYCR1 facilitates ELK4 transcriptional activity and sustains tumor growth under hypoxia
Source: Nat Commun. 2023 Sep 30;14:6117. doi: 10.1038/s41467-023-41658-z (PMC10542766; doi:10.1038/s41467-023-41658-z)
Supplement: Supplementary file 7 — Source Data [file 41467_2023_41658_MOESM7_ESM.zip › Source_Data_Supplementary_Fig.1.xlsx]

## Sheet: 1m
		101.65	94.2767	90.5899	85.8497	37.7458	59.1643
		100.948	102.704	101.475	83.0407	54.5997	48.9817
		95.8567	94.9789	93.2233	72.8581	44.4171	51.9663
		102.001	96.9101	101.299	87.0786	48.1039	48.6306
		99.5435	91.9944	105.688	88.6587	64.7823	50.2107
	Hypoxia	-	-	-	+	+	+
	shPYCR1	+	+	+	+	+	+
	rPYCR1	WT	mN1	mN1	WT	mN1	mN1
	proline	-	-	+	-	-	+

## Sheet: 1n
		118.292	73.8604	83.3814	83.0929	40.9694	38.6613
		90.8829	67.513	73.2833	75.3029	25.9665	24.8125
		85.6896	81.0733	87.4207	83.6699	27.6976	41.2579
		98.3843	66.3589	82.2274	72.7063	21.3503	21.6388
		106.751	64.6278	87.7092	68.6671	33.468	30.2943
	Hypoxia	-	-	-	+	+	+
	shPYCR1	-	+	+	-	+	+
	proline	-	-	+	-	-	+

## Sheet: 1o
		105.832	77.3938	86.3931	72.3542	43.1965	41.0367
		89.6328	73.4341	83.5133	83.5133	42.1166	39.2369
		112.671	83.5133	76.3139	87.113	36.3571	38.8769
		91.7927	71.9942	91.4327	74.514	34.5572	32.0374
		100.072	69.4744	81.3535	88.1929	31.6775	47.5162
	Hypoxia	-	-	-	+	+	+
	shPYCR1	-	+	+	-	+	+
	proline	-	-	+	-	-	+
