# Supplementary material for: IGF1R-phosphorylated PYCR1 facilitates ELK4 transcriptional activity and sustains tumor growth under hypoxia
Source: Nat Commun. 2023 Sep 30;14:6117. doi: 10.1038/s41467-023-41658-z (PMC10542766; doi:10.1038/s41467-023-41658-z)
Supplement: Supplementary file 7 — Source Data [file 41467_2023_41658_MOESM7_ESM.zip › Source_Data_Supplementary_Fig.2.xlsx]

## Sheet: 1k
		111.024	86.2205	79.5276	44.8819	90.9449	53.937	83.2677	43.1102
		100	84.252	82.2835	43.7008	100.394	48.0315	77.1654	41.7323
		89.9606	82.6772	70.6693	41.1417	101.575	51.9685	81.2992	39.7638
		92.7165	80.9055	74.0157	40.5512	95.4724	47.4409	79.3307	40.748
		106.299	75.9843	77.1654	38.189	97.8346	54.3307	80.5118	32.0866
	Hypoxia	-	+	-	+	-	+	-	+
	siELK4	-	-	+	+	-	-	+	+
	rPYCR1	WT				Y135F

## Sheet: 1l
		88.81	85.4056	78.3008	37.0041	79.929	44.257	66.3114	39.2244
		105.832	78.3008	73.2682	38.9284	75.9325	43.5169	70.6039	35.0799
		105.24	82.2972	73.8603	44.553	76.3765	46.1812	74.6004	35.672
		97.5429	78.8928	82.0012	40.4085	78.7448	46.4772	72.3801	37.0041
		102.576	79.7809	82.7413	33.8958	77.8567	44.997	66.1634	41.4446
	Hypoxia	-	+	-	+	-	+	-	+
	siELK4	-	-	+	+	-	-	+	+
	rPYCR1	WT				T238A

## Sheet: 1n
		Relative enzyme activity
		WT	Y135F	T238A
		93.344	92.3817	15.0361
		106.937	102.005	32.7185
		99.7193	96.4715	35.846

## Sheet: 1o
		99.7442	151.918	95.9079	147.315	49.1049	53.7084
		115.857	161.125	94.3734	161.893	59.8466	67.5192
		84.399	140.409	105.882	161.893	52.1739	62.1483
	Hypoxia	-	+	-	+	-	+
	rPYCR1	WT		Y135F		T238A
