# Supplementary material for: IGF1R-phosphorylated PYCR1 facilitates ELK4 transcriptional activity and sustains tumor growth under hypoxia
Source: Nat Commun. 2023 Sep 30;14:6117. doi: 10.1038/s41467-023-41658-z (PMC10542766; doi:10.1038/s41467-023-41658-z)
Supplement: Supplementary file 7 — Source Data [file 41467_2023_41658_MOESM7_ESM.zip › Source_Data_Supplementary_Fig.3.xlsx]

## Sheet: 3b
	KLK10
		0.89227	5.34091	1.19956	1.48069
		1.02346	5.15693	1.48776	1.37122
		1.08428	6.04805	1.5821	1.15206
	Flag-ELK4	-	+	-	+
	Promoter	WT		Mutant
	DEPP1
		1.0194	3.00881	1.70016	1.67859
		1.17179	3.47371	1.10051	1.35108
		0.808818	3.11865	1.54746	1.73651
	Flag-ELK4	-	+	-	+
	Promoter	WT		Mutant

## Sheet: 3c
	KLK10
		1.12311	1.22901	0.869043	4.3696	0.984525	3.75158	1.06992	4.3696
		0.912249	1.47172	1.1	4.68322	0.94442	3.88388	1.13879	3.96549
		1.04066	1.31722	1.20372	3.9109	1.00521	3.67438	1.08485	4.43059
		0.937896	1.33561	1.16272	3.85706	0.905948	3.15469	1.22052	4.25011
	Hypoxia	-	+	-	+	-	+	-	+
	siELK4	-	-	+	+	-	-	+	+
	rPYCR1	WT				mN1
	DEPP1
		1.15469	1.79938	1.13879	9.69674	1.33561	7.71411	1.0479	9.8321
		1.03347	2.19999	1.24617	8.86119	0.984525	8.4415	1.04066	8.55934
		0.957603	1.8119	1.08485	9.04738	1.11535	9.30174	1.1708	10.465
		0.875088	1.45145	0.94442	9.43158	0.761808	8.67883	1.16272	9.11031
	Hypoxia	-	+	-	+	-	+	-	+
	siELK4	-	-	+	+	-	-	+	+
	rPYCR1	WT				mN1
	PTPRR
		1.07549	1.3333	0.787308	4.01389	1.05336	3.47016	1.13682	3.32879
		0.923382	1.31494	1.12117	3.71922	1.15269	3.44618	1.06807	3.66802
		1.03886	1.36131	1.18509	3.82378	0.904379	3.90413	0.962594	3.98616
		0.96929	1.17691	1.35191	3.74509	0.942785	3.37526	1.20164	3.87716
	Hypoxia	-	+	-	+	-	+	-	+
	siELK4	-	-	+	+	-	-	+	+
	rPYCR1	WT				mN1
	CNN1
		1.03886	1.14472	0.82645	2.33755	0.923382	1.93858	0.962594	2.09217
		0.955945	1.38032	0.861546	2.35381	0.962594	2.00694	1.17691	2.35381
		1.10573	1.26138	0.976032	2.10672	1.00347	2.15099	1.05336	2.55797
		0.91067	1.00347	0.923382	2.41999	0.867539	1.88557	1.06807	2.61172
	Hypoxia	-	+	-	+	-	+	-	+
	siELK4	-	-	+	+	-	-	+	+
	rPYCR1	WT				mN1

## Sheet: 3d
	KLK10
		1.05336	1.38992	0.929805	2.81864
		1.19334	1.79627	1.18509	3.12748
		0.843816	1.85961	1.03168	3.42238
		0.942785	1.54221	1.45902	3.00008
	Hypoxia	-	+	-	+
	PPP	-	-	+	+
	DEPP1
		1.05702	2.23457	1.11729	6.49802
		1.15669	2.15846	1.23114	6.06287
		0.888843	2.09943	1.45397	7.01285
		0.920188	1.93187	1.19748	6.86852
	Hypoxia	-	+	-	+
	PPP	-	-	+	+

## Sheet: 3f
		0.032574	0.176759	0.154948	0.111094	0.186838	0.137724	0.19209	0.169559	0.161528	0.168387	0.124988	0.190763	0.173121
		0.023845	0.151759	0.154948	0.181728	0.133958	0.13489	0.148636	0.14659	0.147609	0.133958	0.132114	0.126732	0.156026
		0.036394	0.148636	0.137724	0.144572	0.133033	0.197491	0.130295	0.145577	0.123267	0.125857	0.131202	0.154948	0.143573
		0.030183	0.156026	0.176759	0.104376	0.124124	0.193426	0.133958	0.173121	0.189446	0.122415	0.145577	0.126732	0.170738
	Hypoxia	-	-	-	+	+	-	-	+	+	-	-	+	+
	siELK4	-	-	+	-	+	-	+	-	+	-	+	-	+
	rPYCR1	WT					Y135F				T238A
