# Supplementary material for: IGF1R-phosphorylated PYCR1 facilitates ELK4 transcriptional activity and sustains tumor growth under hypoxia
Source: Nat Commun. 2023 Sep 30;14:6117. doi: 10.1038/s41467-023-41658-z (PMC10542766; doi:10.1038/s41467-023-41658-z)
Supplement: Supplementary file 7 — Source Data [file 41467_2023_41658_MOESM7_ESM.zip › Source_Data_Supplementary_Fig.4.xlsx]

## Sheet: 4d
	KLK10
		1.03527	0.68302	3.16017	1.3566
		0.888843	0.768438	2.80889	1.45397
		1.1487	0.707107	3.13834	1.14076
		0.946058	0.795536	2.88786	1.27456
	Hypoxia	+	+	+	+
	siELK4	-	-	+	+
	H3	WT	K18R	WT	K18R
	DEPP1
		1.02456	0.666649	4.09823	1.30586
		1.01748	0.709562	4.21344	1.3333
		1.11342	0.596668	4.77334	1.24401
		0.861546	0.626332	3.90413	1.6077
	Hypoxia	+	+	+	+
	siELK4	-	-	+	+
	H3	WT	K18R	WT	K18R

## Sheet: 4e
	KLK10
		0.725728	0.950989	1.0924	0.918594
		1.13879	0.875088	1.06992	0.912249
		1.1	0.767107	0.89969	0.875088
		1.1	0.845279	0.984525	1.01924
	Hypoxia	-	-	-	-
	siSIRT7	-	-	+	+
	H3	WT	K18R	WT	K18R
	DEPP1
		1.00173	1.05885	0.808041	0.819321
		1.26795	0.896577	0.915416	0.974342
		0.994815	0.830758	1.02278	0.71326
		0.791412	1.2079	0.738413	0.836536
	Hypoxia	-	-	-	-
	siSIRT7	-	-	+	+
	H3	WT	K18R	WT	K18R

## Sheet: 4f
	KLK10
		0.984525	0.845279	1.01924	1.00521	0.881175	0.783226
		1.02633	0.810846	1.02633	0.931418	0.810846	0.869043
		0.970971	0.918594	0.827884	0.893475	1.08485	1.02633
		1.01924	0.984525	0.89969	1.0924	0.94442	0.905948
	Hypoxia	-	-	-	-	-	-
	rPYCR1	WT	Y135F	T238A	WT	Y135F	T238A
	H3	WT			K18R
	DEPP1
		0.882703	0.959264	0.926588	1.08674	0.895025	1.01396
		1.1019	0.852635	0.952638	1.17284	0.993092	0.888843
		0.870551	0.907519	0.946058	0.926588	1.03527	0.907519
		1.18099	1.08674	0.82932	0.907519	0.986233	0.702222
	Hypoxia	-	-	-	-	-	-
	rPYCR1	WT	Y135F	T238A	WT	Y135F	T238A
	H3	WT			K18R

## Sheet: 4g
	KLK10
		0.12157	0.373675	0.586359	0.339117	2.58445
		0.168387	0.348651	0.668897	0.365985	2.63875
		0.116617	0.392253	0.532132	0.42333	2.2813
		0.139647	0.287146	0.578287	0.444377	3.22625
	Hypoxia	-	-	+	-	+
	siELK4	-	-	-	+	+
	DEPP1
		0.110327	0.489661	0.664277	0.378891	4.19845
		0.131202	0.355977	0.882615	0.297272	4.28667
		0.082461	0.444377	0.73197	0.417502	2.76994
		0.098745	0.376274	0.93294	0.493067	4.08364
	Hypoxia	-	-	+	-	+
	siELK4	-	-	-	+	+

## Sheet: 4h
		0.031464	0.220654	0.26059	0.175538	0.22529	0.281237	0.239792
		0.037678	0.26059	0.160412	0.29318	0.246534	0.267917	0.246534
		0.03794	0.233235	0.230024	0.203043	0.197491	0.246534	0.277365
		0.036647	0.273546	0.197491	0.217616	0.267917	0.217616	0.179227
	Hypoxia	-	-	+	-	+	-	+
	rPYCR1	WT			Y135F		T238A

## Sheet: 4i
	KLK10
		0.0349117	0.21913	0.271657	0.184265	0.939429
		0.0595339	0.186837	0.368531	0.228435	0.773705
		0.0467094	0.207309	0.381527	0.233235	1.00686
		0.0493727	0.197491	0.360946	0.236491	0.894936
	Hypoxia	-	-	+	-	+
	siSIRT7	-	-	-	+	+
	DEPP1
		0.03794	0.150711	0.147609	0.19209	0.152815
		0.053284	0.133033	0.188137	0.136773	0.128501
		0.039006	0.168387	0.236491	0.20164	0.20164
		0.049032	0.196126	0.129395	0.14659	0.157111
	Hypoxia	-	-	+	-	+
	siSIRT7	-	-	-	+	+

## Sheet: 4j
	KLK10
		0.0473614	0.285162	0.303519	0.151759	0.682952	0.166069	0.835005
		0.040382	0.211665	0.346243	0.239792	0.945963	0.162652	0.678235
		0.0454321	0.184265	0.348651	0.160412	0.840813	0.177988	0.894936
		0.0412305	0.216113	0.249975	0.24146	0.846661	0.246534	0.795457
	Hypoxia	-	-	+	-	+	-	+
	rPYCR1	WT			Y135F		T238A
	DEPP1
		0.039826	0.145577	0.184265	0.153878	0.147609	0.140618	0.143573
		0.037159	0.148636	0.176759	0.179227	0.200248	0.137724	0.13489
		0.043885	0.158204	0.127614	0.152815	0.164922	0.158204	0.144572
		0.034193	0.190763	0.111867	0.122415	0.128501	0.222189	0.193426
	Hypoxia	-	-	+	-	+	-	+
	rPYCR1	WT			Y135F		T238A
