# Supplementary material for: IGF1R-phosphorylated PYCR1 facilitates ELK4 transcriptional activity and sustains tumor growth under hypoxia
Source: Nat Commun. 2023 Sep 30;14:6117. doi: 10.1038/s41467-023-41658-z (PMC10542766; doi:10.1038/s41467-023-41658-z)
Supplement: Supplementary file 7 — Source Data [file 41467_2023_41658_MOESM7_ESM.zip › Source_Data_Supplementary_Fig.5.xlsx]

## Sheet: 5b
		0.932498	0.978577	0.812449	1.38844	1.40784	1.4806	0.864592	0.898545	0.688763
		0.970089	0.933711	0.770008	1.36783	1.41269	1.39814	0.87308	1.02102	0.714228
		1.09741	1.0004	0.660873	1.48424	1.36783	1.41027	1.14471	1.03557	0.786985
	Hypoxia	+	+	+	+	+	+	+	+	+
	NMNAT1	-	-	-	+	+	+	-	-	-
	Proline	-	-	-	-	-	-	+	+	+
	rPYCR1	WT	Y135F	T238A	WT	Y135F	T238A	WT	Y135F	T238A

## Sheet: 5c
	KLK10
		1.00521	2.94343	1.23756	1.29011	0.964264	2.88286
		0.950989	3.35776	1.07736	1.43147	0.977725	3.08977
		0.905948	3.1329	1.08485	1.46155	1.14671	3.11126
		1.15469	2.86294	0.984525	1.53421	0.816486	3.67438
	Hypoxia	+	+	+	+	+	+
	shPYCR1	-	+	-	+	-	+
	NMNAT1	-	-	+	+	-	-
	Proline	-	-	-	-	+	+
	DEPP1
		1.04608	4.06992	1.10573	2.0209	1.06807	4.24275
		0.936272	4.51586	1.05336	1.45902	1.1607	4.87364
		0.96929	4.67511	0.949342	1.72309	1.34257	3.66802
		1.05336	4.18434	1.01045	1.97931	0.898132	3.87716
	Hypoxia	+	+	+	+	+	+
	shPYCR1	-	+	-	+	-	+
	NMNAT1	-	-	+	+	-	-
	Proline	-	-	-	-	+	+

## Sheet: 5d
	KLK10
		0.067445	0.702152	2.54887	0.547092	0.846661	0.550898	2.86762
		0.114218	0.590437	2.24989	0.646112	0.812171	0.45687	2.31315
		0.084194	0.558588	2.6942	0.558588	0.806561	0.637217	2.05602
		0.076939	0.463248	2.04182	0.682952	0.979323	0.524806	2.90766
	Hypoxia	+	+	+	+	+	+	+
	shPYCR1	-	-	+	-	+	-	+
	NMNAT1	-	-	-	+	+	-	-
	Proline	-	-	-	-	-	+	+
	DEPP1
		0.076407	0.795457	3.70598	0.659688	0.959169	0.952543	3.43392
		0.118245	0.876518	3.38664	0.74735	1.09418	0.664277	3.38664
		0.084194	0.752548	3.83667	0.628444	1.31026	0.959169	3.24869
		0.080764	0.659688	3.24869	0.96584	1.29222	0.650606	3.91729
	Hypoxia	+	+	+	+	+	+	+
	shPYCR1	-	-	+	-	+	-	+
	NMNAT1	-	-	-	+	+	-	-
	Proline	-	-	-	-	-	+	+

## Sheet: 5f
		97.4409	155.905	39.5669	48.4252
		103.347	146.457	64.3701	62.0079
		99.2126	142.323	54.9213	69.0945
	Hypoxia	-	+	-	+
	shP5CS	-	-	+	+

## Sheet: 5g
		88.6914	81.6944	63.1619	43.1165
		94.7428	66.1876	77.534	39.5234
		93.9864	67.3222	64.8638	28.177
		105.711	84.7201	71.4826	45.3858
		116.868	68.8351	67.5113	25.7186
	Hypoxia	-	+	-	+
	shP5CS	-	-	+	+

## Sheet: 5i
		1.02852	1.32562	0.271441	0.209585
		0.998245	1.27364	0.305659	0.420158
		0.97324	1.30357	0.361263	0.422461
	Hypoxia	-	+	-	+
	shP5CS	-	-	+	+

## Sheet: 5j
	KLK10
		2.14333	2.23435	0.493067	1.23958
		1.84019	1.76523	0.543313	1.46394
		1.82748	1.87886	0.476272	1.62434
		1.7051	2.09922	0.514006	1.29222
	Chromatin extract	+	+	+	+
	Hypoxia	+	+	+	+
	shPYCR1	+	+	+	+
	P5C/NADH	-	+	-	-
	NAD	-	-	+	+
	siSIRT7	-	-	-	+
	DEPP1
		2.71294	2.62053	0.476272	1.7051
		2.76994	2.11382	0.554729	1.9998
		2.92788	2.67559	0.547092	1.97227
		2.24989	2.60242	0.67355	2.07032
	Chromatin extract	+	+	+	+
	Hypoxia	+	+	+	+
	shPYCR1	+	+	+	+
	P5C/NADH	-	+	-	-
	NAD	-	-	+	+
	siSIRT7	-	-	-	+
