# Supplementary material for: IGF1R-phosphorylated PYCR1 facilitates ELK4 transcriptional activity and sustains tumor growth under hypoxia
Source: Nat Commun. 2023 Sep 30;14:6117. doi: 10.1038/s41467-023-41658-z (PMC10542766; doi:10.1038/s41467-023-41658-z)
Supplement: Supplementary file 7 — Source Data [file 41467_2023_41658_MOESM7_ESM.zip › Source_Data_Supplementary_Fig.6.xlsx]

## Sheet: 6a
	Control			shPYCR1
	a	b		a	b
	1.25	1		1.03	0.86
	1.11	0.87		0.96	0.78
	1.35	1.14		0.83	0.83
	1.3	1.13		0.91	0.89
	1.32	1.08		0.9	0.82
	1.08	1.02		0.94	0.82
	1.18	1.06		0.95	0.86

## Sheet: 6b
	Control			shPYCR1
	a	b		a	b
	1.38	0.96		1.14	0.73
	1.26	0.92		0.93	0.8
	1.09	0.86		0.96	0.75
	1.05	1.01		0.99	0.72
	1.01	1		0.83	0.72
	1.27	0.9		0.76	0.7
	0.94	0.93		0.87	0.73

## Sheet: 6c
	WT			Y135F			T238A
	a	b		a	b		a	b
	1.21	1.06		1.2	0.95		0.98	0.98
	1.45	0.95		1.03	0.92		1.05	0.78
	1.32	0.92		1.04	0.96		1	0.84
	1.21	0.94		0.97	0.97		0.86	0.82
	1.08	1		1.12	0.78		0.86	0.82
	1.32	0.94		0.94	0.85		0.86	0.83
	1.07	0.85		1.13	0.83		0.75	0.75
